# Supplementary material for: Nonacarbonyl-1κ3 C,2κ3 C,3κ3 C-μ-bis­(diphenyl­arsino)methane-1:2κ2 As:As’-[tris­(2-chloro­eth­yl) phosphite-3κP]-triangulo-triruthenium(0)
Source: Acta Crystallogr Sect E Struct Rep Online. 2010 Jul 14;66(Pt 8):m929–30. doi: 10.1107/S1600536810026267 (PMC3007339; doi:10.1107/S1600536810026267)
Supplement: Supplementary file 1 [file e-66-0m929-sup1.cif]

##############################################################################
###                                                                        ###
###        Electronic paper (Acta Crystallographica Section E)             ###
###                                                                        ###
##############################################################################
#                                                                            #
# This CIF contains the data in a paper accepted for publication in Acta     #
# Crystallographica Section E. It conforms to the requirements of Notes      #
# for Authors for Section E, and has been peer reviewed under the auspices   #
# of the IUCr Commission on Journals.                                        #
#                                                                            #
# Full details of the Crystallographic Information File format               #
# are given in the paper "The Crystallographic Information File (CIF):       #
# a New Standard Archive File for Crystallography" by S. R. Hall, F. H.      #
# Allen and I. D. Brown [Acta Cryst. (1991), A47, 655-685].                  #
#                                                                            #
# The current version of the core CIF dictionary is obtainable from          #
# ftp://ftp.iucr.org/pub/cif_core.dic. The current version number is 2.4.    #
#                                                                            #
# Software is freely available for graphical display of the structure(s) in  #
# this CIF.  For information consult the CIF home page http://www.iucr.org/  #
# cif/home.html                                                              #
#                                                                            #
# This file may be used for bona fide research purposes within the           #
# scientific community so long as proper attribution is given to the journal # 
# article from which it was obtained.                                        #
#                                                                            #
##############################################################################
                                             
data_global
_audit_creation_method     'form.cif (version 2.0)'
_journal_data_validation_number     ?
_journal_date_recd_electronic     2010-06-25
_journal_date_accepted     2010-07-03
_journal_name_full     'Acta Crystallographica, Section E'
_journal_year     2010
_journal_volume     66
_journal_issue      8
_journal_page_first     m929
_journal_page_last     m930
_journal_paper_category     QM
_journal_coeditor_code     SJ5029
_publ_contact_author_name     'Omar bin Shawkataly'
_publ_contact_author_address
;
      Chemical Sciences Programme
      School of Distance Education
      Universiti Sains Malaysia
      11800 USM, Penang
      Malaysia
;
_publ_contact_author_email     'omarsa@usm.my'
_publ_contact_author_fax     '+60-4-657-6000'
_publ_contact_author_phone     '+60-4-653-3936'
_publ_section_title
;\
Nonacarbonyl-1\k^3^<i>C</i>,2\k^3^<i>C</i>,3\k^3^<i>C</i>-\m-\
bis(diphenylarsino)methane-1:2\k^2^<i>As</i>:<i>As</i>'-[tris(2-chloroethyl)
phosphite-3\k<i>P</i>]-<i>triangulo</i>-triruthenium(0)
;
loop_
    _publ_author_name
    _publ_author_footnote
    _publ_author_address
    'Omar bin Shawkataly'
;
      Thomson Reuters ResearcherID: B-6034-2009.
      On secondment to: Multimedia University, Melaka Campus,
      Jalan Ayer Keroh Lama, 74750 Melaka, Malaysia.
;
;
      Chemical Sciences Programme
      School of Distance Education
      Universiti Sains Malaysia
      11800 USM, Penang
      Malaysia
;
    'Imthyaz Ahmed Khan' ?
;
      Chemical Sciences Programme
      School of Distance Education
      Universiti Sains Malaysia
      11800 USM, Penang
      Malaysia
;
    'Siti Syaida Sirat' ?
;
      Chemical Sciences Programme
      School of Distance Education
      Universiti Sains Malaysia
      11800 USM, Penang
      Malaysia
;
    'Chin Sing Yeap'
;
      Thomson Reuters ResearcherID: A-5523-2009.
;
;
      X-ray Crystallography Unit
      School of Physics
      Universiti Sains Malaysia
      11800 USM, Penang
      Malaysia
;
    'Hoong-Kun Fun'
;
      Thomson Reuters ResearcherID: A-3561-2009.
      Additional correspondence author, e-mail: hkfun@usm.my.
;
;     X-ray Crystallography Unit
      School of Physics
      Universiti Sains Malaysia
      11800 USM, Penang
      Malaysia
;
data_I
_audit_creation_method     SHELXL-97
_chemical_name_systematic
;
Nonacarbonyl-1\k^3^<i>C</i>,2\k^3^<i>C</i>,3\k^3^<i>C</i>-\m-
bis(diphenylarsino)methane-1:2\k^2^<i>As</i>:<i>As</i>'-[tris(2-
chloroethyl) phosphite-3\k<i>P</i>]-<i>triangulo</i>-triruthenium(0)
;
_chemical_name_common     ?
_chemical_formula_moiety     'C40 H34 As2 Cl3 O12 P Ru3'
_chemical_formula_sum     'C40 H34 As2 Cl3 O12 P Ru3'
_chemical_formula_iupac     '[Ru3 (C25 H22 As2) (C6 H12 Cl3 O3 P) (C O)9]'
_chemical_formula_weight     1297.04
_chemical_melting_point     ?
_symmetry_cell_setting     orthorhombic
_symmetry_space_group_name_H-M     'P b c a'
_symmetry_space_group_name_Hall     '-P 2ac 2ab'
loop_
    _symmetry_equiv_pos_as_xyz
    'x, y, z'
    '-x+1/2, -y, z+1/2'
    'x+1/2, -y+1/2, -z'
    '-x, y+1/2, -z+1/2'
    '-x, -y, -z'
    'x-1/2, y, -z-1/2'
    '-x-1/2, y-1/2, z'
    'x, -y-1/2, z-1/2'
_cell_length_a     14.9105(5)
_cell_length_b     21.3468(7)
_cell_length_c     28.7377(9)
_cell_angle_alpha     90.00
_cell_angle_beta     90.00
_cell_angle_gamma     90.00
_cell_volume     9147.0(5)
_cell_formula_units_Z     8
_cell_measurement_reflns_used     9974
_cell_measurement_theta_min     2.19
_cell_measurement_theta_max     30.02
_cell_measurement_temperature     100.00(10)
_exptl_crystal_description     'block'
_exptl_crystal_colour     'red'
_exptl_crystal_size_max     0.47
_exptl_crystal_size_mid     0.18
_exptl_crystal_size_min     0.09
_exptl_crystal_density_diffrn     1.884
_exptl_crystal_density_meas     ?
_exptl_crystal_density_method     'not measured'
_exptl_crystal_F_000     5072
_exptl_absorpt_coefficient_mu     2.683
_exptl_absorpt_correction_type     multi-scan
_exptl_absorpt_process_details     '(<i>SADABS</i>; Bruker, 2009)'
_exptl_absorpt_correction_T_min     0.3653
_exptl_absorpt_correction_T_max     0.7982
_exptl_special_details
;
The crystal was placed in the cold stream of an Oxford Cryosystems Cobra
open-flow nitrogen cryostat (Cosier & Glazer, 1986) operating at 100.0 (1) K.
;
_diffrn_ambient_temperature     100
_diffrn_radiation_type     MoK\a
_diffrn_radiation_wavelength     0.71073
_diffrn_radiation_source     'fine-focus sealed tube'
_diffrn_radiation_monochromator     graphite
_diffrn_measurement_device_type
;
Bruker SMART APEXII CCD area-detector diffractometer
;
_diffrn_measurement_method     '\f and \w scans'
_diffrn_detector_area_resol_mean     ?
_diffrn_reflns_number     55092
_diffrn_reflns_av_R_equivalents     0.0469
_diffrn_reflns_av_sigmaI/netI     0.0379
_diffrn_reflns_theta_min     2.04
_diffrn_reflns_theta_max     27.50
_diffrn_reflns_theta_full     27.50
_diffrn_measured_fraction_theta_max     0.998
_diffrn_measured_fraction_theta_full     0.998
_diffrn_reflns_limit_h_min     -19
_diffrn_reflns_limit_h_max     19
_diffrn_reflns_limit_k_min     -24
_diffrn_reflns_limit_k_max     27
_diffrn_reflns_limit_l_min     -37
_diffrn_reflns_limit_l_max     28
_diffrn_standards_number     0
_diffrn_standards_interval_count     .
_diffrn_standards_interval_time     .
_diffrn_standards_decay_%     ?
_refine_special_details
;
Refinement of <i>F</i>^2^ against ALL reflections. The weighted <i>R</i>-factor
<i>wR</i> and goodness of fit <i>S</i> are based on <i>F</i>^2^, conventional
<i>R</i>-factors <i>R</i> are based on <i>F</i>, with <i>F</i> set to zero for
negative <i>F</i>^2^. The threshold expression of <i>F</i>^2^ >
\s(<i>F</i>^2^) is used only for calculating <i>R</i>-factors(gt) <i>etc</i>.
and is not relevant to the choice of reflections for refinement.
<i>R</i>-factors based on <i>F</i>^2^ are statistically about twice as large
as those based on <i>F</i>, and <i>R</i>- factors based on ALL data will be
even larger.
;
_reflns_number_total     10492
_reflns_number_gt     8686
_reflns_threshold_expression     I>2\s(I)
_refine_ls_structure_factor_coef     Fsqd
_refine_ls_matrix_type     full
_refine_ls_R_factor_all     0.0975
_refine_ls_R_factor_gt     0.0802
_refine_ls_wR_factor_gt     0.1736
_refine_ls_wR_factor_ref     0.1837
_refine_ls_goodness_of_fit_ref     1.276
_refine_ls_restrained_S_all     1.276
_refine_ls_number_reflns     10492
_refine_ls_number_parameters     532
_refine_ls_number_restraints     0
_refine_ls_hydrogen_treatment     constr
_refine_ls_weighting_scheme     calc
_refine_ls_weighting_details
                    'calc w=1/[\s^2^(Fo^2^)+274.9171P] where P=(Fo^2^+2Fc^2^)/3'
_atom_sites_solution_hydrogens     geom
_atom_sites_solution_primary     direct
_atom_sites_solution_secondary     difmap
_refine_ls_shift/su_max     ?
_refine_ls_shift/su_max_lt     0.001
_refine_ls_shift/su_mean     0.000
_refine_diff_density_max     1.404
_refine_diff_density_min     -2.280
_refine_ls_extinction_method     none
_refine_ls_extinction_coef     ?
loop_
    _atom_type_symbol
    _atom_type_description
    _atom_type_scat_dispersion_real
    _atom_type_scat_dispersion_imag
    _atom_type_scat_source
    'C' 'C' 0.0033 0.0016
                         'International Tables Vol C Tables 4.2.6.8 and 6.1.1.4'
    'H' 'H' 0.0000 0.0000
                         'International Tables Vol C Tables 4.2.6.8 and 6.1.1.4'
    'O' 'O' 0.0106 0.0060
                         'International Tables Vol C Tables 4.2.6.8 and 6.1.1.4'
    'P' 'P' 0.1023 0.0942
                         'International Tables Vol C Tables 4.2.6.8 and 6.1.1.4'
    'Cl' 'Cl' 0.1484 0.1585
                         'International Tables Vol C Tables 4.2.6.8 and 6.1.1.4'
    'As' 'As' 0.0499 2.0058
                         'International Tables Vol C Tables 4.2.6.8 and 6.1.1.4'
    'Ru' 'Ru' -1.2594 0.8363
                         'International Tables Vol C Tables 4.2.6.8 and 6.1.1.4'
_computing_data_collection     'APEX2 (Bruker, 2009)'
_computing_cell_refinement     'SAINT (Bruker, 2009)'
_computing_data_reduction     'SAINT (Bruker, 2009)'
_computing_structure_solution     'SHELXTL (Sheldrick, 2008)'
_computing_structure_refinement     'SHELXTL (Sheldrick, 2008)'
_computing_molecular_graphics     'SHELXTL (Sheldrick, 2008)'
_computing_publication_material
;
SHELXTL (Sheldrick, 2008) and PLATON (Spek, 2009)
;
loop_
    _atom_site_type_symbol
    _atom_site_label
    _atom_site_fract_x
    _atom_site_fract_y
    _atom_site_fract_z
    _atom_site_U_iso_or_equiv
    _atom_site_adp_type
    _atom_site_calc_flag
    _atom_site_refinement_flags
    _atom_site_occupancy
    _atom_site_disorder_assembly
    _atom_site_disorder_group
    Ru Ru1 0.21161(5) 0.32808(4) 0.36287(3) 0.01629(17) Uani d . 1 . .
    Ru Ru2 0.24882(5) 0.45825(4) 0.37688(3) 0.01781(17) Uani d . 1 . .
    Ru Ru3 0.13426(6) 0.39328(4) 0.43926(3) 0.01984(18) Uani d . 1 . .
    As As1 0.29465(6) 0.32478(4) 0.29063(3) 0.0149(2) Uani d . 1 . .
    As As2 0.36319(6) 0.46579(4) 0.31669(3) 0.0157(2) Uani d . 1 . .
    Cl Cl1 -0.1760(2) 0.20128(17) 0.38798(12) 0.0469(8) Uani d . 1 . .
    Cl Cl2 0.1764(3) 0.1315(2) 0.51607(17) 0.0651(11) Uani d . 1 . .
    Cl Cl3 0.0908(3) 0.33271(19) 0.58014(12) 0.0515(9) Uani d . 1 . .
    P P1 0.03663(18) 0.31463(13) 0.45706(10) 0.0220(5) Uani d . 1 . .
    O O1 0.0321(5) 0.3570(3) 0.3155(3) 0.0248(16) Uani d . 1 . .
    O O2 0.1464(6) 0.1935(4) 0.3698(3) 0.0343(19) Uani d . 1 . .
    O O3 0.3930(6) 0.3016(5) 0.4095(3) 0.042(2) Uani d . 1 . .
    O O4 0.3881(6) 0.4318(4) 0.4543(3) 0.043(2) Uani d . 1 . .
    O O5 0.2262(6) 0.5934(4) 0.4072(3) 0.042(2) Uani d . 1 . .
    O O6 0.1079(5) 0.4855(4) 0.3018(3) 0.0314(18) Uani d . 1 . .
    O O7 -0.0137(6) 0.4633(4) 0.3861(3) 0.039(2) Uani d . 1 . .
    O O8 0.1295(7) 0.4908(4) 0.5165(3) 0.047(2) Uani d . 1 . .
    O O9 0.2772(6) 0.3235(4) 0.4958(3) 0.038(2) Uani d . 1 . .
    O O10 -0.0249(5) 0.2907(4) 0.4148(3) 0.0279(17) Uani d . 1 . .
    O O11 0.0830(5) 0.2504(4) 0.4713(3) 0.0301(18) Uani d . 1 . .
    O O12 -0.0405(5) 0.3227(4) 0.4958(3) 0.0320(18) Uani d . 1 . .
    C C1 0.3636(7) 0.2498(5) 0.2759(4) 0.0209(10) Uani d . 1 . .
    C C2 0.3736(7) 0.2020(5) 0.3078(4) 0.023(2) Uani d . 1 . .
    H H2A 0.3465 0.2052 0.3369 0.028 Uiso calc R 1 . .
    C C3 0.4249(7) 0.1481(5) 0.2966(4) 0.026(2) Uani d . 1 . .
    H H3A 0.4326 0.1159 0.3181 0.032 Uiso calc R 1 . .
    C C4 0.4632(7) 0.1445(5) 0.2528(4) 0.025(2) Uani d . 1 . .
    H H4A 0.4964 0.1093 0.2449 0.030 Uiso calc R 1 . .
    C C5 0.4535(7) 0.1918(5) 0.2209(4) 0.024(2) Uani d . 1 . .
    H H5A 0.4807 0.1887 0.1918 0.028 Uiso calc R 1 . .
    C C6 0.4033(7) 0.2442(5) 0.2319(4) 0.022(2) Uani d . 1 . .
    H H6A 0.3958 0.2759 0.2100 0.026 Uiso calc R 1 . .
    C C7 0.2258(6) 0.3321(5) 0.2337(4) 0.0209(10) Uani d . 1 . .
    C C8 0.1547(7) 0.2896(5) 0.2294(4) 0.024(2) Uani d . 1 . .
    H H8A 0.1413 0.2628 0.2539 0.028 Uiso calc R 1 . .
    C C9 0.1037(7) 0.2870(5) 0.1886(4) 0.029(2) Uani d . 1 . .
    H H9A 0.0571 0.2583 0.1856 0.035 Uiso calc R 1 . .
    C C10 0.1238(7) 0.3274(6) 0.1532(4) 0.029(2) Uani d . 1 . .
    H H10A 0.0896 0.3264 0.1262 0.035 Uiso calc R 1 . .
    C C11 0.1936(8) 0.3698(5) 0.1567(4) 0.030(2) Uani d . 1 . .
    H H11A 0.2059 0.3969 0.1323 0.036 Uiso calc R 1 . .
    C C12 0.2454(8) 0.3717(5) 0.1970(4) 0.024(2) Uani d . 1 . .
    H H12A 0.2931 0.3995 0.1993 0.029 Uiso calc R 1 . .
    C C13 0.3935(6) 0.3858(4) 0.2876(4) 0.0155(18) Uani d . 1 . .
    H H13A 0.4457 0.3683 0.3030 0.019 Uiso calc R 1 . .
    H H13B 0.4090 0.3930 0.2552 0.019 Uiso calc R 1 . .
    C C14 0.4795(7) 0.4968(5) 0.3366(4) 0.021(2) Uani d . 1 . .
    C C15 0.4857(9) 0.5300(7) 0.3778(5) 0.046(4) Uani d . 1 . .
    H H15A 0.4354 0.5359 0.3965 0.055 Uiso calc R 1 . .
    C C16 0.5688(9) 0.5547(8) 0.3910(5) 0.055(5) Uani d . 1 . .
    H H16A 0.5735 0.5770 0.4187 0.066 Uiso calc R 1 . .
    C C17 0.6439(7) 0.5466(4) 0.3639(4) 0.0209(10) Uani d . 1 . .
    H H17A 0.6989 0.5628 0.3732 0.025 Uiso calc R 1 . .
    C C18 0.6363(8) 0.5143(5) 0.3227(4) 0.031(3) Uani d . 1 . .
    H H18A 0.6865 0.5098 0.3038 0.037 Uiso calc R 1 . .
    C C19 0.5559(7) 0.4884(5) 0.3089(4) 0.024(2) Uani d . 1 . .
    H H19A 0.5524 0.4655 0.2814 0.029 Uiso calc R 1 . .
    C C20 0.3436(7) 0.5224(4) 0.2645(4) 0.0209(10) Uani d . 1 . .
    C C21 0.3840(6) 0.5139(5) 0.2209(4) 0.019(2) Uani d . 1 . .
    H H21A 0.4181 0.4783 0.2151 0.023 Uiso calc R 1 . .
    C C22 0.3731(6) 0.5589(5) 0.1862(4) 0.022(2) Uani d . 1 . .
    H H22A 0.3978 0.5519 0.1570 0.026 Uiso calc R 1 . .
    C C23 0.3264(7) 0.6135(4) 0.1943(4) 0.022(2) Uani d . 1 . .
    H H23A 0.3219 0.6442 0.1715 0.026 Uiso calc R 1 . .
    C C24 0.2863(7) 0.6216(5) 0.2374(4) 0.022(2) Uani d . 1 . .
    H H24A 0.2530 0.6576 0.2431 0.027 Uiso calc R 1 . .
    C C25 0.2949(7) 0.5764(5) 0.2724(4) 0.027(2) Uani d . 1 . .
    H H25A 0.2677 0.5828 0.3011 0.033 Uiso calc R 1 . .
    C C26 -0.1120(8) 0.3167(6) 0.4048(4) 0.034(3) Uani d . 1 . .
    H H26A -0.1172 0.3248 0.3717 0.041 Uiso calc R 1 . .
    H H26B -0.1189 0.3563 0.4211 0.041 Uiso calc R 1 . .
    C C27 -0.1841(8) 0.2726(6) 0.4197(4) 0.032(3) Uani d . 1 . .
    H H27A -0.2423 0.2915 0.4144 0.038 Uiso calc R 1 . .
    H H27B -0.1784 0.2641 0.4528 0.038 Uiso calc R 1 . .
    C C28 0.0311(9) 0.1978(6) 0.4858(5) 0.042(3) Uani d . 1 . .
    H H28A -0.0234 0.1956 0.4674 0.050 Uiso calc R 1 . .
    H H28B 0.0142 0.2029 0.5182 0.050 Uiso calc R 1 . .
    C C29 0.0825(10) 0.1385(6) 0.4802(5) 0.045(3) Uani d . 1 . .
    H H29A 0.1019 0.1352 0.4481 0.054 Uiso calc R 1 . .
    H H29B 0.0426 0.1036 0.4864 0.054 Uiso calc R 1 . .
    C C30 -0.0498(8) 0.3739(6) 0.5280(4) 0.032(3) Uani d . 1 . .
    H H30A -0.1113 0.3888 0.5279 0.039 Uiso calc R 1 . .
    H H30B -0.0113 0.4082 0.5185 0.039 Uiso calc R 1 . .
    C C31 -0.0249(10) 0.3533(7) 0.5760(4) 0.042(3) Uani d . 1 . .
    H H31A -0.0613 0.3174 0.5846 0.050 Uiso calc R 1 . .
    H H31B -0.0378 0.3868 0.5978 0.050 Uiso calc R 1 . .
    C C32 0.0983(7) 0.3500(4) 0.3339(4) 0.021(2) Uani d . 1 . .
    C C33 0.1725(7) 0.2440(5) 0.3684(4) 0.024(2) Uani d . 1 . .
    C C34 0.3240(8) 0.3135(5) 0.3939(4) 0.027(2) Uani d . 1 . .
    C C35 0.3336(7) 0.4384(6) 0.4253(4) 0.030(3) Uani d . 1 . .
    C C36 0.2369(7) 0.5416(5) 0.3969(4) 0.029(2) Uani d . 1 . .
    C C37 0.1579(7) 0.4715(5) 0.3307(4) 0.024(2) Uani d . 1 . .
    C C38 0.0446(8) 0.4367(5) 0.4036(4) 0.027(2) Uani d . 1 . .
    C C39 0.1298(8) 0.4546(5) 0.4874(4) 0.029(2) Uani d . 1 . .
    C C40 0.2281(7) 0.3489(6) 0.4725(4) 0.029(2) Uani d . 1 . .
loop_
    _atom_site_aniso_label
    _atom_site_aniso_U_11
    _atom_site_aniso_U_22
    _atom_site_aniso_U_33
    _atom_site_aniso_U_12
    _atom_site_aniso_U_13
    _atom_site_aniso_U_23
    Ru1 0.0141(3) 0.0125(3) 0.0223(4) 0.0005(3) 0.0010(3) 0.0020(3)
    Ru2 0.0153(3) 0.0145(4) 0.0236(4) -0.0007(3) 0.0036(3) -0.0003(3)
    Ru3 0.0196(4) 0.0174(4) 0.0225(4) 0.0016(3) 0.0041(3) 0.0026(3)
    As1 0.0125(4) 0.0089(4) 0.0231(5) 0.0008(3) 0.0007(4) 0.0007(4)
    As2 0.0133(4) 0.0085(4) 0.0251(5) 0.0000(4) 0.0029(4) 0.0003(4)
    Cl1 0.0447(18) 0.0480(19) 0.0480(19) -0.0177(16) 0.0021(15) -0.0110(16)
    Cl2 0.059(2) 0.050(2) 0.086(3) 0.0054(19) -0.023(2) 0.012(2)
    Cl3 0.060(2) 0.060(2) 0.0340(16) 0.0100(19) -0.0097(15) -0.0030(16)
    P1 0.0208(13) 0.0198(13) 0.0254(13) 0.0000(10) 0.0029(10) 0.0038(10)
    O1 0.017(4) 0.023(4) 0.034(4) 0.000(3) -0.004(3) -0.001(3)
    O2 0.033(4) 0.018(4) 0.052(5) -0.002(3) 0.003(4) 0.007(4)
    O3 0.027(4) 0.050(6) 0.049(5) 0.009(4) -0.017(4) -0.011(4)
    O4 0.031(5) 0.043(5) 0.054(6) -0.009(4) -0.021(4) 0.015(4)
    O5 0.041(5) 0.024(5) 0.062(6) -0.008(4) 0.023(4) -0.019(4)
    O6 0.024(4) 0.026(4) 0.044(5) -0.001(3) -0.007(4) 0.010(4)
    O7 0.031(4) 0.044(5) 0.043(5) 0.017(4) 0.006(4) 0.014(4)
    O8 0.060(6) 0.035(5) 0.045(5) -0.004(5) 0.011(5) -0.011(4)
    O9 0.041(5) 0.042(5) 0.033(4) 0.005(4) -0.006(4) 0.018(4)
    O10 0.020(4) 0.027(4) 0.036(4) -0.004(3) -0.001(3) -0.003(3)
    O11 0.024(4) 0.023(4) 0.043(5) -0.002(3) 0.007(3) 0.007(4)
    O12 0.028(4) 0.038(5) 0.030(4) -0.003(4) 0.010(3) -0.003(4)
    C1 0.017(2) 0.011(2) 0.035(3) -0.0042(18) 0.001(2) -0.002(2)
    C2 0.017(5) 0.027(5) 0.026(5) -0.004(4) -0.003(4) 0.003(4)
    C3 0.029(6) 0.020(5) 0.031(6) 0.003(4) -0.011(5) 0.003(4)
    C4 0.025(5) 0.016(5) 0.034(6) 0.002(4) -0.005(4) -0.008(4)
    C5 0.017(5) 0.021(5) 0.033(6) 0.004(4) 0.001(4) -0.005(4)
    C6 0.025(5) 0.010(4) 0.030(5) -0.002(4) 0.003(4) 0.001(4)
    C7 0.017(2) 0.011(2) 0.035(3) -0.0042(18) 0.001(2) -0.002(2)
    C8 0.023(5) 0.022(5) 0.027(5) 0.000(4) -0.001(4) -0.003(4)
    C9 0.016(5) 0.030(6) 0.040(6) 0.000(4) 0.001(5) -0.009(5)
    C10 0.023(5) 0.032(6) 0.033(6) 0.004(5) -0.009(4) -0.008(5)
    C11 0.037(6) 0.024(6) 0.029(6) 0.003(5) -0.003(5) 0.006(5)
    C12 0.025(5) 0.017(5) 0.031(5) 0.001(4) 0.002(5) -0.003(4)
    C13 0.007(4) 0.006(4) 0.034(5) 0.001(3) 0.003(4) -0.003(4)
    C14 0.018(5) 0.013(5) 0.031(5) -0.005(4) 0.001(4) 0.001(4)
    C15 0.028(6) 0.061(9) 0.049(8) -0.024(6) 0.012(6) -0.026(7)
    C16 0.038(7) 0.081(11) 0.047(8) -0.029(8) 0.012(6) -0.038(8)
    C17 0.017(2) 0.011(2) 0.035(3) -0.0042(18) 0.001(2) -0.002(2)
    C18 0.020(5) 0.023(5) 0.050(7) 0.005(4) 0.002(5) 0.007(5)
    C19 0.023(5) 0.014(5) 0.036(6) 0.005(4) 0.000(4) -0.004(4)
    C20 0.017(2) 0.011(2) 0.035(3) -0.0042(18) 0.001(2) -0.002(2)
    C21 0.009(4) 0.019(5) 0.031(5) -0.002(4) 0.002(4) -0.001(4)
    C22 0.012(4) 0.029(5) 0.024(5) 0.000(4) 0.002(4) -0.001(4)
    C23 0.022(5) 0.010(4) 0.034(6) 0.005(4) -0.003(4) 0.005(4)
    C24 0.021(5) 0.012(5) 0.035(6) 0.000(4) 0.009(4) 0.001(4)
    C25 0.017(5) 0.029(6) 0.036(6) 0.000(4) 0.009(4) 0.005(5)
    C26 0.032(6) 0.033(7) 0.037(7) -0.002(5) -0.005(5) 0.003(5)
    C27 0.027(6) 0.030(6) 0.038(6) -0.003(5) 0.001(5) 0.002(5)
    C28 0.044(7) 0.023(6) 0.057(8) -0.011(6) 0.003(6) 0.017(6)
    C29 0.054(9) 0.028(7) 0.053(8) -0.005(6) -0.005(7) 0.005(6)
    C30 0.028(6) 0.030(6) 0.039(7) 0.005(5) 0.009(5) -0.004(5)
    C31 0.052(8) 0.042(7) 0.031(6) -0.010(6) 0.016(6) -0.004(6)
    C32 0.029(6) 0.008(4) 0.026(5) -0.002(4) 0.004(4) -0.001(4)
    C33 0.021(5) 0.021(5) 0.031(6) 0.001(4) 0.002(4) 0.010(4)
    C34 0.032(6) 0.022(5) 0.026(5) 0.003(5) -0.003(5) -0.008(4)
    C35 0.016(5) 0.038(6) 0.036(6) -0.018(5) 0.003(5) 0.000(5)
    C36 0.024(5) 0.026(6) 0.036(6) -0.008(5) 0.007(5) 0.000(5)
    C37 0.019(5) 0.018(5) 0.036(6) 0.002(4) 0.007(4) 0.007(4)
    C38 0.027(6) 0.025(6) 0.031(6) 0.000(5) 0.013(5) 0.000(5)
    C39 0.037(6) 0.018(5) 0.031(6) 0.007(5) 0.010(5) -0.002(5)
    C40 0.026(6) 0.031(6) 0.029(6) -0.006(5) 0.000(5) 0.004(5)
_geom_special_details
;
All e.s.d.'s (except the e.s.d. in the dihedral angle between two l.s. planes)
are estimated using the full covariance matrix. The cell e.s.d.'s are taken
into account individually in the estimation of e.s.d.'s in distances, angles
and torsion angles; correlations between e.s.d.'s in cell parameters are only
used when they are defined by crystal symmetry. An approximate (isotropic)
treatment of cell e.s.d.'s is used for estimating e.s.d.'s involving l.s.
planes.
;
loop_
    _geom_bond_atom_site_label_1
    _geom_bond_atom_site_label_2
    _geom_bond_site_symmetry_2
    _geom_bond_distance
    _geom_bond_publ_flag
    Ru1 C33 . 1.894(11) ?
    Ru1 C34 . 1.924(11) ?
    Ru1 C32 . 1.941(11) ?
    Ru1 As1 . 2.4182(12) ?
    Ru1 Ru3 . 2.8437(11) ?
    Ru1 Ru2 . 2.8621(11) ?
    Ru2 C36 . 1.878(12) ?
    Ru2 C37 . 1.917(11) ?
    Ru2 C35 . 1.928(12) ?
    Ru2 As2 . 2.4341(12) ?
    Ru2 Ru3 . 2.8382(11) ?
    Ru3 C39 . 1.904(11) ?
    Ru3 C38 . 1.923(12) ?
    Ru3 C40 . 1.942(12) ?
    Ru3 P1 . 2.280(3) ?
    As1 C7 . 1.938(11) ?
    As1 C1 . 1.948(10) ?
    As1 C13 . 1.969(9) ?
    As2 C14 . 1.943(10) ?
    As2 C20 . 1.949(11) ?
    As2 C13 . 1.955(9) ?
    Cl1 C27 . 1.779(12) ?
    Cl2 C29 . 1.744(15) ?
    Cl3 C31 . 1.784(15) ?
    P1 O11 . 1.589(8) ?
    P1 O10 . 1.605(8) ?
    P1 O12 . 1.610(8) ?
    O1 C32 . 1.130(13) ?
    O2 C33 . 1.147(13) ?
    O3 C34 . 1.151(14) ?
    O4 C35 . 1.172(14) ?
    O5 C36 . 1.157(14) ?
    O6 C37 . 1.155(13) ?
    O7 C38 . 1.153(14) ?
    O8 C39 . 1.139(14) ?
    O9 C40 . 1.131(14) ?
    O10 C26 . 1.442(14) ?
    O11 C28 . 1.427(13) ?
    O12 C30 . 1.440(14) ?
    C1 C2 . 1.378(14) ?
    C1 C6 . 1.402(14) ?
    C2 C3 . 1.420(15) ?
    C2 H2A . 0.9300 ?
    C3 C4 . 1.382(16) ?
    C3 H3A . 0.9300 ?
    C4 C5 . 1.373(15) ?
    C4 H4A . 0.9300 ?
    C5 C6 . 1.382(14) ?
    C5 H5A . 0.9300 ?
    C6 H6A . 0.9300 ?
    C7 C12 . 1.381(14) ?
    C7 C8 . 1.400(14) ?
    C8 C9 . 1.397(15) ?
    C8 H8A . 0.9300 ?
    C9 C10 . 1.367(17) ?
    C9 H9A . 0.9300 ?
    C10 C11 . 1.383(16) ?
    C10 H10A . 0.9300 ?
    C11 C12 . 1.392(15) ?
    C11 H11A . 0.9300 ?
    C12 H12A . 0.9300 ?
    C13 H13A . 0.9700 ?
    C13 H13B . 0.9700 ?
    C14 C15 . 1.383(16) ?
    C14 C19 . 1.401(15) ?
    C15 C16 . 1.399(17) ?
    C15 H15A . 0.9300 ?
    C16 C17 . 1.374(16) ?
    C16 H16A . 0.9300 ?
    C17 C18 . 1.374(16) ?
    C17 H17A . 0.9300 ?
    C18 C19 . 1.379(15) ?
    C18 H18A . 0.9300 ?
    C19 H19A . 0.9300 ?
    C20 C25 . 1.383(14) ?
    C20 C21 . 1.401(14) ?
    C21 C22 . 1.394(14) ?
    C21 H21A . 0.9300 ?
    C22 C23 . 1.378(14) ?
    C22 H22A . 0.9300 ?
    C23 C24 . 1.385(15) ?
    C23 H23A . 0.9300 ?
    C24 C25 . 1.398(15) ?
    C24 H24A . 0.9300 ?
    C25 H25A . 0.9300 ?
    C26 C27 . 1.492(16) ?
    C26 H26A . 0.9700 ?
    C26 H26B . 0.9700 ?
    C27 H27A . 0.9700 ?
    C27 H27B . 0.9700 ?
    C28 C29 . 1.487(18) ?
    C28 H28A . 0.9700 ?
    C28 H28B . 0.9700 ?
    C29 H29A . 0.9700 ?
    C29 H29B . 0.9700 ?
    C30 C31 . 1.493(18) ?
    C30 H30A . 0.9700 ?
    C30 H30B . 0.9700 ?
    C31 H31A . 0.9700 ?
    C31 H31B . 0.9700 ?
loop_
    _geom_angle_atom_site_label_1
    _geom_angle_atom_site_label_2
    _geom_angle_atom_site_label_3
    _geom_angle_site_symmetry_1
    _geom_angle_site_symmetry_3
    _geom_angle
    _geom_angle_publ_flag
    C33 Ru1 C34 . . 94.3(5) ?
    C33 Ru1 C32 . . 89.8(4) ?
    C34 Ru1 C32 . . 175.0(4) ?
    C33 Ru1 As1 . . 101.7(3) ?
    C34 Ru1 As1 . . 86.9(3) ?
    C32 Ru1 As1 . . 94.8(3) ?
    C33 Ru1 Ru3 . . 105.9(3) ?
    C34 Ru1 Ru3 . . 94.3(3) ?
    C32 Ru1 Ru3 . . 81.9(3) ?
    As1 Ru1 Ru3 . . 152.20(4) ?
    C33 Ru1 Ru2 . . 165.5(3) ?
    C34 Ru1 Ru2 . . 85.6(3) ?
    C32 Ru1 Ru2 . . 89.7(3) ?
    As1 Ru1 Ru2 . . 92.85(4) ?
    Ru3 Ru1 Ru2 . . 59.66(3) ?
    C36 Ru2 C37 . . 90.3(5) ?
    C36 Ru2 C35 . . 92.9(5) ?
    C37 Ru2 C35 . . 174.6(4) ?
    C36 Ru2 As2 . . 102.8(3) ?
    C37 Ru2 As2 . . 89.7(3) ?
    C35 Ru2 As2 . . 93.9(3) ?
    C36 Ru2 Ru3 . . 102.3(3) ?
    C37 Ru2 Ru3 . . 94.8(3) ?
    C35 Ru2 Ru3 . . 80.3(3) ?
    As2 Ru2 Ru3 . . 154.52(4) ?
    C36 Ru2 Ru1 . . 160.8(3) ?
    C37 Ru2 Ru1 . . 84.8(3) ?
    C35 Ru2 Ru1 . . 90.9(4) ?
    As2 Ru2 Ru1 . . 95.74(4) ?
    Ru3 Ru2 Ru1 . . 59.85(3) ?
    C39 Ru3 C38 . . 91.8(5) ?
    C39 Ru3 C40 . . 90.2(5) ?
    C38 Ru3 C40 . . 177.2(5) ?
    C39 Ru3 P1 . . 108.7(4) ?
    C38 Ru3 P1 . . 91.7(3) ?
    C40 Ru3 P1 . . 89.5(3) ?
    C39 Ru3 Ru2 . . 98.3(3) ?
    C38 Ru3 Ru2 . . 81.2(3) ?
    C40 Ru3 Ru2 . . 96.6(3) ?
    P1 Ru3 Ru2 . . 152.34(8) ?
    C39 Ru3 Ru1 . . 155.6(4) ?
    C38 Ru3 Ru1 . . 96.1(3) ?
    C40 Ru3 Ru1 . . 81.3(3) ?
    P1 Ru3 Ru1 . . 94.11(8) ?
    Ru2 Ru3 Ru1 . . 60.49(3) ?
    C7 As1 C1 . . 99.3(4) ?
    C7 As1 C13 . . 107.8(4) ?
    C1 As1 C13 . . 98.0(4) ?
    C7 As1 Ru1 . . 116.8(3) ?
    C1 As1 Ru1 . . 118.7(3) ?
    C13 As1 Ru1 . . 113.7(3) ?
    C14 As2 C20 . . 98.6(4) ?
    C14 As2 C13 . . 102.5(4) ?
    C20 As2 C13 . . 104.3(4) ?
    C14 As2 Ru2 . . 116.0(3) ?
    C20 As2 Ru2 . . 118.9(3) ?
    C13 As2 Ru2 . . 114.1(3) ?
    O11 P1 O10 . . 99.7(4) ?
    O11 P1 O12 . . 103.0(4) ?
    O10 P1 O12 . . 98.6(4) ?
    O11 P1 Ru3 . . 114.5(3) ?
    O10 P1 Ru3 . . 115.4(3) ?
    O12 P1 Ru3 . . 122.2(3) ?
    C26 O10 P1 . . 122.8(7) ?
    C28 O11 P1 . . 121.2(8) ?
    C30 O12 P1 . . 126.5(7) ?
    C2 C1 C6 . . 119.3(10) ?
    C2 C1 As1 . . 121.4(8) ?
    C6 C1 As1 . . 119.3(8) ?
    C1 C2 C3 . . 120.5(10) ?
    C1 C2 H2A . . 119.7 ?
    C3 C2 H2A . . 119.7 ?
    C4 C3 C2 . . 118.2(10) ?
    C4 C3 H3A . . 120.9 ?
    C2 C3 H3A . . 120.9 ?
    C5 C4 C3 . . 121.6(10) ?
    C5 C4 H4A . . 119.2 ?
    C3 C4 H4A . . 119.2 ?
    C4 C5 C6 . . 119.9(10) ?
    C4 C5 H5A . . 120.1 ?
    C6 C5 H5A . . 120.1 ?
    C5 C6 C1 . . 120.3(10) ?
    C5 C6 H6A . . 119.8 ?
    C1 C6 H6A . . 119.8 ?
    C12 C7 C8 . . 119.3(10) ?
    C12 C7 As1 . . 125.5(8) ?
    C8 C7 As1 . . 115.1(8) ?
    C9 C8 C7 . . 120.8(10) ?
    C9 C8 H8A . . 119.6 ?
    C7 C8 H8A . . 119.6 ?
    C10 C9 C8 . . 118.6(10) ?
    C10 C9 H9A . . 120.7 ?
    C8 C9 H9A . . 120.7 ?
    C9 C10 C11 . . 121.6(10) ?
    C9 C10 H10A . . 119.2 ?
    C11 C10 H10A . . 119.2 ?
    C10 C11 C12 . . 119.8(11) ?
    C10 C11 H11A . . 120.1 ?
    C12 C11 H11A . . 120.1 ?
    C7 C12 C11 . . 120.0(10) ?
    C7 C12 H12A . . 120.0 ?
    C11 C12 H12A . . 120.0 ?
    As2 C13 As1 . . 112.7(4) ?
    As2 C13 H13A . . 109.1 ?
    As1 C13 H13A . . 109.1 ?
    As2 C13 H13B . . 109.1 ?
    As1 C13 H13B . . 109.1 ?
    H13A C13 H13B . . 107.8 ?
    C15 C14 C19 . . 119.9(10) ?
    C15 C14 As2 . . 119.1(8) ?
    C19 C14 As2 . . 120.9(8) ?
    C14 C15 C16 . . 118.8(11) ?
    C14 C15 H15A . . 120.6 ?
    C16 C15 H15A . . 120.6 ?
    C17 C16 C15 . . 121.5(12) ?
    C17 C16 H16A . . 119.3 ?
    C15 C16 H16A . . 119.3 ?
    C16 C17 C18 . . 119.0(10) ?
    C16 C17 H17A . . 120.5 ?
    C18 C17 H17A . . 120.5 ?
    C17 C18 C19 . . 121.4(11) ?
    C17 C18 H18A . . 119.3 ?
    C19 C18 H18A . . 119.3 ?
    C18 C19 C14 . . 119.4(10) ?
    C18 C19 H19A . . 120.3 ?
    C14 C19 H19A . . 120.3 ?
    C25 C20 C21 . . 118.7(10) ?
    C25 C20 As2 . . 118.0(8) ?
    C21 C20 As2 . . 122.9(7) ?
    C22 C21 C20 . . 120.0(9) ?
    C22 C21 H21A . . 120.0 ?
    C20 C21 H21A . . 120.0 ?
    C23 C22 C21 . . 121.4(10) ?
    C23 C22 H22A . . 119.3 ?
    C21 C22 H22A . . 119.3 ?
    C22 C23 C24 . . 118.3(9) ?
    C22 C23 H23A . . 120.8 ?
    C24 C23 H23A . . 120.8 ?
    C23 C24 C25 . . 121.2(9) ?
    C23 C24 H24A . . 119.4 ?
    C25 C24 H24A . . 119.4 ?
    C20 C25 C24 . . 120.3(10) ?
    C20 C25 H25A . . 119.8 ?
    C24 C25 H25A . . 119.8 ?
    O10 C26 C27 . . 110.4(10) ?
    O10 C26 H26A . . 109.6 ?
    C27 C26 H26A . . 109.6 ?
    O10 C26 H26B . . 109.6 ?
    C27 C26 H26B . . 109.6 ?
    H26A C26 H26B . . 108.1 ?
    C26 C27 Cl1 . . 110.2(9) ?
    C26 C27 H27A . . 109.6 ?
    Cl1 C27 H27A . . 109.6 ?
    C26 C27 H27B . . 109.6 ?
    Cl1 C27 H27B . . 109.6 ?
    H27A C27 H27B . . 108.1 ?
    O11 C28 C29 . . 111.0(11) ?
    O11 C28 H28A . . 109.4 ?
    C29 C28 H28A . . 109.4 ?
    O11 C28 H28B . . 109.4 ?
    C29 C28 H28B . . 109.4 ?
    H28A C28 H28B . . 108.0 ?
    C28 C29 Cl2 . . 115.1(10) ?
    C28 C29 H29A . . 108.5 ?
    Cl2 C29 H29A . . 108.5 ?
    C28 C29 H29B . . 108.5 ?
    Cl2 C29 H29B . . 108.5 ?
    H29A C29 H29B . . 107.5 ?
    O12 C30 C31 . . 110.2(10) ?
    O12 C30 H30A . . 109.6 ?
    C31 C30 H30A . . 109.6 ?
    O12 C30 H30B . . 109.6 ?
    C31 C30 H30B . . 109.6 ?
    H30A C30 H30B . . 108.1 ?
    C30 C31 Cl3 . . 112.0(9) ?
    C30 C31 H31A . . 109.2 ?
    Cl3 C31 H31A . . 109.2 ?
    C30 C31 H31B . . 109.2 ?
    Cl3 C31 H31B . . 109.2 ?
    H31A C31 H31B . . 107.9 ?
    O1 C32 Ru1 . . 173.4(9) ?
    O2 C33 Ru1 . . 176.6(10) ?
    O3 C34 Ru1 . . 174.5(10) ?
    O4 C35 Ru2 . . 173.8(10) ?
    O5 C36 Ru2 . . 176.3(11) ?
    O6 C37 Ru2 . . 172.6(9) ?
    O7 C38 Ru3 . . 173.4(10) ?
    O8 C39 Ru3 . . 178.1(12) ?
    O9 C40 Ru3 . . 172.9(10) ?
loop_
    _geom_torsion_atom_site_label_1
    _geom_torsion_atom_site_label_2
    _geom_torsion_atom_site_label_3
    _geom_torsion_atom_site_label_4
    _geom_torsion_site_symmetry_1
    _geom_torsion_site_symmetry_2
    _geom_torsion_site_symmetry_3
    _geom_torsion_site_symmetry_4
    _geom_torsion
    _geom_torsion_publ_flag
    C33 Ru1 Ru2 C36 . . . . -30.3(17) ?
    C34 Ru1 Ru2 C36 . . . . -120.6(12) ?
    C32 Ru1 Ru2 C36 . . . . 57.8(12) ?
    As1 Ru1 Ru2 C36 . . . . 152.7(11) ?
    Ru3 Ru1 Ru2 C36 . . . . -23.0(11) ?
    C33 Ru1 Ru2 C37 . . . . -105.9(13) ?
    C34 Ru1 Ru2 C37 . . . . 163.7(5) ?
    C32 Ru1 Ru2 C37 . . . . -17.8(4) ?
    As1 Ru1 Ru2 C37 . . . . 77.0(3) ?
    Ru3 Ru1 Ru2 C37 . . . . -98.6(3) ?
    C33 Ru1 Ru2 C35 . . . . 70.9(13) ?
    C34 Ru1 Ru2 C35 . . . . -19.4(5) ?
    C32 Ru1 Ru2 C35 . . . . 159.1(4) ?
    As1 Ru1 Ru2 C35 . . . . -106.1(3) ?
    Ru3 Ru1 Ru2 C35 . . . . 78.2(3) ?
    C33 Ru1 Ru2 As2 . . . . 164.9(13) ?
    C34 Ru1 Ru2 As2 . . . . 74.6(3) ?
    C32 Ru1 Ru2 As2 . . . . -106.9(3) ?
    As1 Ru1 Ru2 As2 . . . . -12.09(4) ?
    Ru3 Ru1 Ru2 As2 . . . . 172.24(4) ?
    C33 Ru1 Ru2 Ru3 . . . . -7.3(13) ?
    C34 Ru1 Ru2 Ru3 . . . . -97.6(3) ?
    C32 Ru1 Ru2 Ru3 . . . . 80.8(3) ?
    As1 Ru1 Ru2 Ru3 . . . . 175.68(4) ?
    C36 Ru2 Ru3 C39 . . . . -20.3(5) ?
    C37 Ru2 Ru3 C39 . . . . -111.6(5) ?
    C35 Ru2 Ru3 C39 . . . . 70.5(5) ?
    As2 Ru2 Ru3 C39 . . . . 149.0(4) ?
    Ru1 Ru2 Ru3 C39 . . . . 167.2(4) ?
    C36 Ru2 Ru3 C38 . . . . 70.2(5) ?
    C37 Ru2 Ru3 C38 . . . . -21.1(5) ?
    C35 Ru2 Ru3 C38 . . . . 161.1(5) ?
    As2 Ru2 Ru3 C38 . . . . -120.4(4) ?
    Ru1 Ru2 Ru3 C38 . . . . -102.2(3) ?
    C36 Ru2 Ru3 C40 . . . . -111.5(5) ?
    C37 Ru2 Ru3 C40 . . . . 157.2(5) ?
    C35 Ru2 Ru3 C40 . . . . -20.6(5) ?
    As2 Ru2 Ru3 C40 . . . . 57.9(4) ?
    Ru1 Ru2 Ru3 C40 . . . . 76.1(4) ?
    C36 Ru2 Ru3 P1 . . . . 146.9(4) ?
    C37 Ru2 Ru3 P1 . . . . 55.6(4) ?
    C35 Ru2 Ru3 P1 . . . . -122.3(4) ?
    As2 Ru2 Ru3 P1 . . . . -43.8(2) ?
    Ru1 Ru2 Ru3 P1 . . . . -25.54(17) ?
    C36 Ru2 Ru3 Ru1 . . . . 172.4(4) ?
    C37 Ru2 Ru3 Ru1 . . . . 81.1(3) ?
    C35 Ru2 Ru3 Ru1 . . . . -96.7(4) ?
    As2 Ru2 Ru3 Ru1 . . . . -18.21(10) ?
    C33 Ru1 Ru3 C39 . . . . 146.1(9) ?
    C34 Ru1 Ru3 C39 . . . . 50.3(9) ?
    C32 Ru1 Ru3 C39 . . . . -126.4(9) ?
    As1 Ru1 Ru3 C39 . . . . -41.3(8) ?
    Ru2 Ru1 Ru3 C39 . . . . -32.0(8) ?
    C33 Ru1 Ru3 C38 . . . . -105.7(5) ?
    C34 Ru1 Ru3 C38 . . . . 158.6(5) ?
    C32 Ru1 Ru3 C38 . . . . -18.2(4) ?
    As1 Ru1 Ru3 C38 . . . . 66.9(3) ?
    Ru2 Ru1 Ru3 C38 . . . . 76.2(3) ?
    C33 Ru1 Ru3 C40 . . . . 75.4(5) ?
    C34 Ru1 Ru3 C40 . . . . -20.4(5) ?
    C32 Ru1 Ru3 C40 . . . . 162.9(4) ?
    As1 Ru1 Ru3 C40 . . . . -112.0(3) ?
    Ru2 Ru1 Ru3 C40 . . . . -102.7(3) ?
    C33 Ru1 Ru3 P1 . . . . -13.5(3) ?
    C34 Ru1 Ru3 P1 . . . . -109.2(4) ?
    C32 Ru1 Ru3 P1 . . . . 74.0(3) ?
    As1 Ru1 Ru3 P1 . . . . 159.13(11) ?
    Ru2 Ru1 Ru3 P1 . . . . 168.42(8) ?
    C33 Ru1 Ru3 Ru2 . . . . 178.1(3) ?
    C34 Ru1 Ru3 Ru2 . . . . 82.3(3) ?
    C32 Ru1 Ru3 Ru2 . . . . -94.4(3) ?
    As1 Ru1 Ru3 Ru2 . . . . -9.29(9) ?
    C33 Ru1 As1 C7 . . . . 83.0(5) ?
    C34 Ru1 As1 C7 . . . . 176.8(5) ?
    C32 Ru1 As1 C7 . . . . -7.9(4) ?
    Ru3 Ru1 As1 C7 . . . . -89.8(3) ?
    Ru2 Ru1 As1 C7 . . . . -97.8(3) ?
    C33 Ru1 As1 C1 . . . . -36.0(5) ?
    C34 Ru1 As1 C1 . . . . 57.8(5) ?
    C32 Ru1 As1 C1 . . . . -126.8(4) ?
    Ru3 Ru1 As1 C1 . . . . 151.3(3) ?
    Ru2 Ru1 As1 C1 . . . . 143.2(3) ?
    C33 Ru1 As1 C13 . . . . -150.4(4) ?
    C34 Ru1 As1 C13 . . . . -56.6(4) ?
    C32 Ru1 As1 C13 . . . . 118.8(4) ?
    Ru3 Ru1 As1 C13 . . . . 36.9(3) ?
    Ru2 Ru1 As1 C13 . . . . 28.8(3) ?
    C36 Ru2 As2 C14 . . . . 61.0(5) ?
    C37 Ru2 As2 C14 . . . . 151.2(5) ?
    C35 Ru2 As2 C14 . . . . -32.8(5) ?
    Ru3 Ru2 As2 C14 . . . . -108.3(3) ?
    Ru1 Ru2 As2 C14 . . . . -124.1(3) ?
    C36 Ru2 As2 C20 . . . . -56.4(5) ?
    C37 Ru2 As2 C20 . . . . 33.8(5) ?
    C35 Ru2 As2 C20 . . . . -150.2(5) ?
    Ru3 Ru2 As2 C20 . . . . 134.3(3) ?
    Ru1 Ru2 As2 C20 . . . . 118.5(3) ?
    C36 Ru2 As2 C13 . . . . 179.9(5) ?
    C37 Ru2 As2 C13 . . . . -89.9(4) ?
    C35 Ru2 As2 C13 . . . . 86.1(5) ?
    Ru3 Ru2 As2 C13 . . . . 10.5(3) ?
    Ru1 Ru2 As2 C13 . . . . -5.2(3) ?
    C39 Ru3 P1 O11 . . . . -109.6(5) ?
    C38 Ru3 P1 O11 . . . . 157.9(5) ?
    C40 Ru3 P1 O11 . . . . -19.6(5) ?
    Ru2 Ru3 P1 O11 . . . . 83.8(4) ?
    Ru1 Ru3 P1 O11 . . . . 61.7(4) ?
    C39 Ru3 P1 O10 . . . . 135.5(5) ?
    C38 Ru3 P1 O10 . . . . 43.0(5) ?
    C40 Ru3 P1 O10 . . . . -134.5(5) ?
    Ru2 Ru3 P1 O10 . . . . -31.1(4) ?
    Ru1 Ru3 P1 O10 . . . . -53.2(3) ?
    C39 Ru3 P1 O12 . . . . 15.9(5) ?
    C38 Ru3 P1 O12 . . . . -76.6(5) ?
    C40 Ru3 P1 O12 . . . . 105.9(5) ?
    Ru2 Ru3 P1 O12 . . . . -150.8(4) ?
    Ru1 Ru3 P1 O12 . . . . -172.9(4) ?
    O11 P1 O10 C26 . . . . 145.8(8) ?
    O12 P1 O10 C26 . . . . 40.9(9) ?
    Ru3 P1 O10 C26 . . . . -91.0(8) ?
    O10 P1 O11 C28 . . . . -59.6(10) ?
    O12 P1 O11 C28 . . . . 41.7(10) ?
    Ru3 P1 O11 C28 . . . . 176.6(9) ?
    O11 P1 O12 C30 . . . . 120.5(9) ?
    O10 P1 O12 C30 . . . . -137.4(9) ?
    Ru3 P1 O12 C30 . . . . -9.9(11) ?
    C7 As1 C1 C2 . . . . -134.8(8) ?
    C13 As1 C1 C2 . . . . 115.6(9) ?
    Ru1 As1 C1 C2 . . . . -7.1(10) ?
    C7 As1 C1 C6 . . . . 44.8(9) ?
    C13 As1 C1 C6 . . . . -64.8(9) ?
    Ru1 As1 C1 C6 . . . . 172.5(7) ?
    C6 C1 C2 C3 . . . . 1.1(15) ?
    As1 C1 C2 C3 . . . . -179.3(8) ?
    C1 C2 C3 C4 . . . . -0.8(15) ?
    C2 C3 C4 C5 . . . . 0.8(16) ?
    C3 C4 C5 C6 . . . . -0.9(16) ?
    C4 C5 C6 C1 . . . . 1.2(16) ?
    C2 C1 C6 C5 . . . . -1.3(15) ?
    As1 C1 C6 C5 . . . . 179.1(8) ?
    C1 As1 C7 C12 . . . . -99.4(9) ?
    C13 As1 C7 C12 . . . . 2.1(10) ?
    Ru1 As1 C7 C12 . . . . 131.7(8) ?
    C1 As1 C7 C8 . . . . 75.7(8) ?
    C13 As1 C7 C8 . . . . 177.3(7) ?
    Ru1 As1 C7 C8 . . . . -53.2(8) ?
    C12 C7 C8 C9 . . . . -0.1(16) ?
    As1 C7 C8 C9 . . . . -175.5(8) ?
    C7 C8 C9 C10 . . . . -1.0(16) ?
    C8 C9 C10 C11 . . . . 0.9(17) ?
    C9 C10 C11 C12 . . . . 0.2(18) ?
    C8 C7 C12 C11 . . . . 1.2(16) ?
    As1 C7 C12 C11 . . . . 176.1(8) ?
    C10 C11 C12 C7 . . . . -1.2(17) ?
    C14 As2 C13 As1 . . . . 152.2(5) ?
    C20 As2 C13 As1 . . . . -105.4(5) ?
    Ru2 As2 C13 As1 . . . . 25.9(6) ?
    C7 As1 C13 As2 . . . . 93.3(6) ?
    C1 As1 C13 As2 . . . . -164.1(5) ?
    Ru1 As1 C13 As2 . . . . -37.9(6) ?
    C20 As2 C14 C15 . . . . 108.7(11) ?
    C13 As2 C14 C15 . . . . -144.4(10) ?
    Ru2 As2 C14 C15 . . . . -19.4(11) ?
    C20 As2 C14 C19 . . . . -68.2(9) ?
    C13 As2 C14 C19 . . . . 38.6(9) ?
    Ru2 As2 C14 C19 . . . . 163.6(7) ?
    C19 C14 C15 C16 . . . . 0(2) ?
    As2 C14 C15 C16 . . . . -177.1(12) ?
    C14 C15 C16 C17 . . . . 0(3) ?
    C15 C16 C17 C18 . . . . 1(2) ?
    C16 C17 C18 C19 . . . . -1.9(18) ?
    C17 C18 C19 C14 . . . . 2.0(16) ?
    C15 C14 C19 C18 . . . . -1.0(17) ?
    As2 C14 C19 C18 . . . . 176.0(8) ?
    C14 As2 C20 C25 . . . . -94.4(9) ?
    C13 As2 C20 C25 . . . . 160.3(8) ?
    Ru2 As2 C20 C25 . . . . 31.8(9) ?
    C14 As2 C20 C21 . . . . 79.0(9) ?
    C13 As2 C20 C21 . . . . -26.3(9) ?
    Ru2 As2 C20 C21 . . . . -154.8(7) ?
    C25 C20 C21 C22 . . . . -1.4(14) ?
    As2 C20 C21 C22 . . . . -174.7(7) ?
    C20 C21 C22 C23 . . . . 3.0(15) ?
    C21 C22 C23 C24 . . . . -3.2(15) ?
    C22 C23 C24 C25 . . . . 1.8(16) ?
    C21 C20 C25 C24 . . . . 0.1(15) ?
    As2 C20 C25 C24 . . . . 173.8(8) ?
    C23 C24 C25 C20 . . . . -0.3(17) ?
    P1 O10 C26 C27 . . . . -105.3(10) ?
    O10 C26 C27 Cl1 . . . . -62.3(12) ?
    P1 O11 C28 C29 . . . . 158.8(9) ?
    O11 C28 C29 Cl2 . . . . 65.8(15) ?
    P1 O12 C30 C31 . . . . -107.2(11) ?
    O12 C30 C31 Cl3 . . . . 65.1(12) ?
loop_
    _geom_hbond_atom_site_label_D
    _geom_hbond_atom_site_label_H
    _geom_hbond_atom_site_label_A
    _geom_hbond_site_symmetry_A
    _geom_hbond_distance_DH
    _geom_hbond_distance_HA
    _geom_hbond_distance_DA
    _geom_hbond_angle_DHA
    _geom_hbond_publ_flag
    C19 H19A O6 6_656 0.9300 2.5700 3.275(14) 133.00 yes
    C27 H27B O9 3_456 0.9700 2.4700 3.231(15) 135.00 yes
    C30 H30A O5 5_566 0.9700 2.5600 3.297(15) 133.00 yes
    C4 H4A Cg1 4_645 0.9300 2.7700 3.468(11) 133.00 y
    C9 H9A Cg2 6_455 0.9300 2.8900 3.684(12) 144.00 y
    C18 H18A Cg1 6_555 0.9300 2.7100 3.505(12) 145.00 y
    C24 H24A Cg2 7_555 0.9300 2.6900 3.473(11) 142.00 y
