# Supplementary material for: Nonacarbonyl-1κ3 C,2κ3 C,3κ3 C-μ-bis­(diphenyl­arsino)methane-1:2κ2 As:As’-[tris­(2-chloro­eth­yl) phosphite-3κP]-triangulo-triruthenium(0)
Source: Acta Crystallogr Sect E Struct Rep Online. 2010 Jul 14;66(Pt 8):m929–30. doi: 10.1107/S1600536810026267 (PMC3007339; doi:10.1107/S1600536810026267)
Supplement: Supplementary file 2 [file e-66-0m929-Isup2.hkl]

# 
# h,k,l, Fc-squared, Fo-squared, sigma(Fo-squared) and status flag 
# 
data_I
_shelx_title ' iak57a_0m in Pbca  (100K)' 
_shelx_refln_list_code          4 
_shelx_F_calc_maximum      924.89 
_exptl_crystal_F_000      5072.00 
_reflns_d_resolution_high  0.7696 
 
loop_ 
 _symmetry_equiv_pos_as_xyz 
 'x, y, z' 
 '-x+1/2, -y, z+1/2' 
 'x+1/2, -y+1/2, -z' 
 '-x, y+1/2, -z+1/2' 
 '-x, -y, -z' 
 'x-1/2, y, -z-1/2' 
 '-x-1/2, y-1/2, z' 
 'x, -y-1/2, z-1/2' 
 
_cell_length_a    14.9105 
_cell_length_b    21.3468 
_cell_length_c    28.7377 
_cell_angle_alpha  90.000 
_cell_angle_beta   90.000 
_cell_angle_gamma  90.000 
 
_shelx_F_squared_multiplier     1.000 
 
loop_ 
 _refln_index_h 
 _refln_index_k 
 _refln_index_l 
 _refln_F_squared_calc 
 _refln_F_squared_meas 
 _refln_F_squared_sigma 
 _refln_observed_status 
   2   0   0   488653.34   490837.47  10625.45 o 
   4   0   0    74385.27    70384.70   3224.84 o 
   8   0   0   167147.36   174946.83   4062.47 o 
  10   0   0    14261.99    14361.19    461.30 o 
  12   0   0   150288.70   147564.63   2554.46 o 
  14   0   0    10434.82     9335.43    413.36 o 
  16   0   0      628.56      367.81    355.53 o 
  18   0   0    49073.60    46772.88   2290.60 o 
   2   1   0    48738.07    51838.00    740.44 o 
   4   1   0     5515.58     5084.94    297.70 o 
   6   1   0     3560.51     4317.14    219.20 o 
   8   1   0     3142.41     4483.75    178.95 o 
  10   1   0    11302.84    12137.41    319.58 o 
  12   1   0    15387.45    15518.43    374.33 o 
  14   1   0     3467.43     3671.56    231.05 o 
  16   1   0     1592.47     3931.78    268.32 o 
  18   1   0      942.96     1949.98    451.99 o 
   2   2   0     4411.30     4990.36    117.80 o 
   4   2   0    21098.03    23948.67    600.09 o 
   6   2   0     9388.12     8431.54    201.23 o 
   8   2   0   404086.38   408766.63   4837.57 o 
  10   2   0   211903.06   215103.55   2595.83 o 
  12   2   0    31931.08    38153.23    730.31 o 
  14   2   0      876.37     1870.60    212.14 o 
  16   2   0    70818.43    66362.59   1060.08 o 
  18   2   0    21224.54    20786.53    831.58 o 
   2   3   0    95792.58    96451.70   1705.30 o 
   4   3   0    73006.33    68097.39    745.12 o 
   6   3   0     2697.57     5624.53    450.95 o 
   8   3   0     2984.61     7590.68    371.47 o 
  10   3   0     4158.71     6929.41    262.36 o 
  12   3   0     1580.57     2902.54    187.43 o 
  14   3   0     9572.86     7695.09    328.03 o 
  16   3   0      303.00     1857.52    310.65 o 
  18   3   0     3050.88     4134.77    524.47 o 
   0   4   0    28282.46    26195.52    618.63 o 
   2   4   0    27140.49    27997.46    553.41 o 
   4   4   0    22169.71    26209.05    685.31 o 
   6   4   0       95.75      518.41     73.14 o 
   8   4   0    58929.86    67033.05    865.48 o 
  10   4   0    34713.75    48583.47    730.83 o 
  12   4   0    59256.48    62636.52    944.65 o 
  14   4   0    14219.20    16792.83    548.47 o 
  16   4   0     9131.42    16539.95    601.02 o 
  18   4   0     2256.47     4251.59    494.97 o 
   2   5   0   175330.86   176979.34   2756.61 o 
   4   5   0    60046.62    64080.21    933.79 o 
   6   5   0    16290.93    20917.92    435.14 o 
   8   5   0      203.26     2109.84    221.25 o 
  10   5   0    31036.96    29992.94    466.27 o 
  12   5   0    11102.04     9929.70    313.66 o 
  14   5   0      112.28     1096.92    236.20 o 
  16   5   0    10492.84    13510.46    641.70 o 
  18   5   0      251.57     1036.45    444.24 o 
   0   6   0   855430.19   861718.56  13310.36 o 
   2   6   0    28911.30    28789.05    683.53 o 
   4   6   0   121370.19   131831.09   2085.39 o 
   6   6   0     2239.58     2371.77    168.80 o 
   8   6   0    36230.73    33978.05    613.35 o 
  10   6   0    61885.93    61856.83   1304.06 o 
  12   6   0    73829.27    73981.76   3118.22 o 
  14   6   0    12285.09    11246.15    565.61 o 
  16   6   0    31513.15    33281.41   1408.36 o 
  18   6   0     1610.28     3513.58    502.39 o 
   2   7   0   154907.91   155950.42   2451.89 o 
   4   7   0    78492.98    75013.02   1448.84 o 
   6   7   0    82911.37    78303.01   2043.93 o 
   8   7   0    68382.16    66755.58   1600.35 o 
  10   7   0     2528.67     3110.25    302.85 o 
  12   7   0     9629.16     9483.05    607.45 o 
  14   7   0    32741.24    31425.55   1235.00 o 
  16   7   0    37683.55    34910.45   1609.68 o 
  18   7   0    12514.44    13149.68    884.26 o 
   0   8   0   210309.66   221180.58  10394.98 o 
   2   8   0   118692.93   143740.20   1880.18 o 
   4   8   0   185452.47   211176.08   3849.10 o 
   6   8   0    14838.95    16714.88    384.38 o 
   8   8   0     5553.13     5226.83    268.73 o 
  10   8   0     5772.20     5986.60    412.34 o 
  12   8   0    26213.08    26080.26    910.85 o 
  14   8   0      424.75     2204.41    390.33 o 
  16   8   0     7509.78     8013.67    742.00 o 
  18   8   0       48.05     1441.17    577.83 o 
   2   9   0     4487.54     3285.88    274.49 o 
   4   9   0    14380.58    13689.52    419.58 o 
   6   9   0    46690.80    45511.20    986.23 o 
   8   9   0    32695.08    31952.12    699.56 o 
  10   9   0    42991.46    41327.66   1204.85 o 
  12   9   0    33040.74    31196.21    884.26 o 
  14   9   0     7482.48     8652.02    558.27 o 
  16   9   0    27969.53    27044.05   1590.83 o 
  18   9   0      304.77     1132.00    576.55 o 
   0  10   0    14341.34    14831.56    409.52 o 
   2  10   0    44364.60    41011.39    839.29 o 
   4  10   0    98458.73    97897.76   3947.13 o 
   6  10   0   104220.48   109292.88   2105.56 o 
   8  10   0     2556.65     8682.62    357.12 o 
  10  10   0     5631.84    19285.54    966.24 o 
  12  10   0    42541.14    47749.04   1291.73 o 
  14  10   0     2283.91     4821.27    457.97 o 
  16  10   0     1809.67     6564.77    674.07 o 
  18  10   0     7493.60     8844.88    842.01 o 
   2  11   0     1759.31     1968.84    164.90 o 
   4  11   0      546.07      991.43    207.22 o 
   6  11   0    24169.21    22936.14    632.08 o 
   8  11   0    21769.16    22974.35    669.62 o 
  10  11   0        8.03     1160.51    307.63 o 
  12  11   0      637.98     2236.47    378.29 o 
  14  11   0     1366.77     2247.94    423.63 o 
  16  11   0       25.20     1301.30    549.81 o 
   0  12   0    23904.48    29075.38   2055.97 o 
   2  12   0      107.17      453.10    151.39 o 
   4  12   0    11438.56    12222.12    442.05 o 
   6  12   0     7019.21     7617.89    684.18 o 
   8  12   0   149828.14   144348.94   2771.99 o 
  10  12   0   228955.59   219826.45   6086.68 o 
  12  12   0    84249.00    88759.23   3521.92 o 
  14  12   0    56954.60    55740.67   1757.87 o 
  16  12   0    58887.27    58400.34   4583.28 o 
   2  13   0    26365.57    27035.24    521.55 o 
   4  13   0     5021.54     4793.49    317.82 o 
   6  13   0     2264.18     1959.75    285.39 o 
   8  13   0       17.14      936.22    299.47 o 
  10  13   0     4371.08     5458.18    444.03 o 
  12  13   0     3075.68     3634.09    428.49 o 
  14  13   0      553.42      878.49    519.21 o 
  16  13   0      201.12     1473.61    588.87 o 
   0  14   0   747482.88   739802.81  16639.66 o 
   2  14   0   239839.36   230816.06   4818.19 o 
   4  14   0       75.87     -343.54    330.93 o 
   6  14   0     3689.99     4999.01    386.24 o 
   8  14   0    72798.59    71429.06   1942.49 o 
  10  14   0    11551.78    11049.32    568.14 o 
  12  14   0    52097.90    49424.99   1955.94 o 
  14  14   0    51885.85    47193.96   2042.47 o 
  16  14   0     2721.40     2716.52    629.20 o 
   2  15   0       26.08      579.68    374.05 o 
   4  15   0       48.86     -142.66    323.22 o 
   6  15   0       73.19     -116.79    284.50 o 
   8  15   0     9316.94    11978.60    562.63 o 
  10  15   0     4393.16     5209.33    457.33 o 
  12  15   0     3232.99     2816.41    442.74 o 
  14  15   0      110.55      990.51    552.98 o 
  16  15   0     1922.03     2405.94    630.09 o 
   2  16   0    11266.76    23318.04    828.64 o 
   4  16   0     2025.70     3532.54    782.66 o 
   6  16   0     1397.31     1666.65    313.07 o 
   8  16   0    75937.59    71786.60   1565.11 o 
  10  16   0    18449.93    17538.49    701.13 o 
  12  16   0     5140.58    10854.17    639.09 o 
  14  16   0     6897.55     8816.21    808.74 o 
   2  17   0     3925.67     4600.60    333.48 o 
   4  17   0     1680.15      686.90    340.59 o 
   6  17   0    10809.09    11837.06    520.20 o 
   8  17   0     6269.71     5920.80    469.25 o 
  10  17   0     7863.43     8272.59    641.12 o 
  12  17   0     3952.82     7046.80    743.67 o 
  14  17   0      661.25      580.70    584.94 o 
   0  18   0    12915.26    11001.86   1381.76 o 
   2  18   0    44059.13    37400.72   1143.71 o 
   4  18   0     4159.16     4362.73    362.06 o 
   6  18   0     5744.09     5931.69    424.61 o 
   8  18   0      244.55    11450.97   1153.94 o 
  10  18   0    30924.76    34307.00   1014.35 o 
  12  18   0    33095.00    34230.35   1497.36 o 
  14  18   0    17124.68    17303.97   1006.17 o 
   2  19   0    42455.92    43388.50   1111.30 o 
   4  19   0     4350.98     4703.38    487.07 o 
   6  19   0     7514.14     6335.66    453.50 o 
   8  19   0      228.95     -206.34    370.89 o 
  10  19   0    18646.16    16838.90    749.94 o 
  12  19   0    12498.05    10128.38    861.79 o 
  14  19   0     1319.89     1220.89    638.74 o 
   0  20   0     9465.30     9004.10   1114.44 o 
   2  20   0    40159.45    33785.36    948.72 o 
   4  20   0    17378.67    14567.15    679.29 o 
   6  20   0     2623.70     2153.77    393.90 o 
   8  20   0    47194.88    44097.06   1046.68 o 
  10  20   0    58147.10    54624.41   1735.83 o 
  12  20   0    41395.07    36481.82   1473.50 o 
   2  21   0    50971.26    37746.61   1395.59 o 
   4  21   0     1665.75     1384.65    732.89 o 
   6  21   0    39562.25    33037.39   1468.71 o 
   8  21   0     5210.28     3921.37    461.31 o 
  10  21   0    15748.70    13618.89    830.42 o 
  12  21   0    10006.90     8643.65    767.74 o 
   2  22   0    25629.98    32597.27   1332.05 o 
   4  22   0    91298.04    80121.11   3164.72 o 
   6  22   0    13668.29    11387.21    701.57 o 
   8  22   0      359.36     -131.53    589.03 o 
  10  22   0     1080.65     -637.05   1407.95 o 
   2  23   0    13944.95    13646.92    962.78 o 
   4  23   0     6014.62     7078.31   1091.38 o 
   6  23   0    34168.63    27951.34    984.16 o 
   8  23   0    19065.46    14814.68   1181.01 o 
  10  23   0     7989.92     6049.55   1269.35 o 
   0  24   0    29998.96    29694.93   1836.91 o 
   2  24   0    71410.90    61190.64   3532.56 o 
   4  24   0    45306.17    49519.88   1769.16 o 
   6  24   0    19369.33    17010.58   1165.07 o 
   8  24   0     1934.64     4833.37   1389.49 o 
   2  25   0     1280.38     4289.40    759.01 o 
   4  25   0      702.36     2648.49    798.69 o 
   6  25   0      546.00     1506.95   1778.38 o 
   8  25   0     9180.44     9997.33   2196.76 o 
   0  26   0     2029.15     9366.00   1371.08 o 
   2  26   0     7275.79     7133.02   1159.31 o 
   4  26   0     2962.32    10505.71   1326.60 o 
   6  26   0     1236.78     4609.83   2408.59 o 
   2  27   0      438.76     4682.18    851.39 o 
   4  27   0      108.68     3139.87   1330.27 o 
   2   1   1     4553.01     4353.47     69.66 o 
   3   1   1     1198.47     1027.41     44.00 o 
   4   1   1    17591.77    22119.54    204.42 o 
   5   1   1     2480.48     2566.24     92.36 o 
   6   1   1    35347.53    36273.63    336.80 o 
   7   1   1      285.56     1706.69    130.42 o 
   8   1   1     2795.34     5917.37    147.63 o 
   9   1   1    22779.54    24973.85    306.45 o 
  10   1   1      964.22     1434.70    114.61 o 
  11   1   1    35740.24    33051.07    391.94 o 
  12   1   1     2059.38     2620.78    141.36 o 
  13   1   1      313.66      431.27    110.16 o 
  14   1   1     1947.71     2728.28    149.44 o 
  15   1   1      396.16      319.62    147.19 o 
  16   1   1    10749.86    12195.79    268.42 o 
  17   1   1      448.93     1446.10    222.69 o 
  18   1   1       49.41      634.64    311.02 o 
  19   1   1      725.81     1218.95    445.55 o 
   0   2   1   479248.75   397688.66  13060.75 o 
   1   2   1   371263.38   371375.50  34519.47 o 
   2   2   1   209698.16   223140.48   2095.33 o 
   3   2   1        1.46       33.50     24.59 o 
   4   2   1     8907.27     9352.49    183.45 o 
   5   2   1    17480.80    17463.49    216.43 o 
   6   2   1     3909.89     4594.95    120.63 o 
   7   2   1    57893.91    59174.35    502.98 o 
   8   2   1    20245.98    26635.56    677.92 o 
   9   2   1    24308.48    24439.49    303.07 o 
  10   2   1     8316.11    15767.85    278.79 o 
  11   2   1     7362.07    10221.88    210.30 o 
  12   2   1    51836.40    52709.49    527.08 o 
  13   2   1    34846.74    37633.23    417.08 o 
  14   2   1    10207.81    10887.83    230.41 o 
  15   2   1     2017.90     3935.65    188.30 o 
  16   2   1      137.53     3633.46    334.40 o 
  17   2   1     3460.55     5348.20    310.33 o 
  18   2   1     5829.67     8160.95    505.47 o 
  19   2   1     5021.60     7605.29    598.97 o 
   1   3   1   105389.73    95376.57   1699.47 o 
   2   3   1    75720.63    83771.71   1050.03 o 
   3   3   1    27273.41    27817.24    282.71 o 
   4   3   1       44.79      333.99     69.78 o 
   5   3   1     1080.63     1536.56    108.60 o 
   6   3   1     1570.18     2788.70    100.69 o 
   7   3   1     1742.48     1762.95     73.52 o 
   8   3   1    28482.98    32348.35    331.15 o 
   9   3   1     8981.38     9195.76    166.16 o 
  10   3   1    45829.44    46446.85    461.25 o 
  11   3   1    49089.41    49435.00    722.20 o 
  12   3   1    11168.74    12599.63    220.64 o 
  13   3   1      557.16     1052.72    134.98 o 
  14   3   1        7.92      822.78    152.93 o 
  15   3   1     4460.60     4173.51    190.72 o 
  16   3   1     1882.45     3013.58    232.47 o 
  17   3   1    14889.43    15096.80    375.18 o 
  18   3   1     1233.64     2518.66    350.26 o 
  19   3   1       46.39      638.37    423.21 o 
   0   4   1    28814.57    31001.76    581.02 o 
   1   4   1    12075.25    10208.42    186.25 o 
   2   4   1    86302.98    91418.36   1146.54 o 
   3   4   1    99514.91   108830.57   1224.00 o 
   4   4   1    55468.90    63842.27    599.27 o 
   5   4   1    52075.22    55700.80    584.97 o 
   6   4   1     1100.12     1273.74     67.10 o 
   7   4   1    53995.43    57850.83    563.02 o 
   8   4   1   108622.70   108602.33    915.58 o 
   9   4   1   177244.33   174174.61   1496.75 o 
  10   4   1   199930.47   207619.03   1775.90 o 
  11   4   1    49603.60    49117.18    490.62 o 
  12   4   1    86811.80    86895.03    859.83 o 
  13   4   1     2656.73     5309.42    283.00 o 
  14   4   1    30706.59    29499.87    400.79 o 
  15   4   1    24233.37    23091.08    404.86 o 
  16   4   1    38510.80    37923.54    599.08 o 
  17   4   1    36189.86    36253.40    591.51 o 
  18   4   1    13459.91    14370.51    497.83 o 
  19   4   1     4345.90     4594.97    558.83 o 
   1   5   1     9858.92    11853.48    355.74 o 
   2   5   1     2136.70     2513.48    166.80 o 
   3   5   1    68682.63    66794.61    773.64 o 
   4   5   1      115.89      210.46     62.51 o 
   5   5   1     9336.46     9784.30    241.85 o 
   6   5   1    13380.51    13623.24    197.47 o 
   7   5   1    74227.56    71755.56    760.11 o 
   8   5   1     9408.15    10566.62    277.55 o 
   9   5   1       32.05      352.53    116.62 o 
  10   5   1     8173.63     7892.76    231.27 o 
  11   5   1    17235.55    17859.57    268.13 o 
  12   5   1      559.24     1544.94    140.91 o 
  13   5   1     1948.34     2068.09    159.15 o 
  14   5   1     3584.70     3651.42    214.59 o 
  15   5   1    17493.20    17009.78    470.51 o 
  16   5   1    19104.34    19840.99    564.23 o 
  17   5   1      505.67      851.80    354.71 o 
  18   5   1     1204.10      955.45    314.15 o 
  19   5   1     8387.84     8552.00    516.22 o 
   0   6   1   145160.50   179058.25   2308.41 o 
   1   6   1   190564.97   190806.20   2930.92 o 
   2   6   1    37985.51    46127.35    552.09 o 
   3   6   1    41874.36    50886.80    609.98 o 
   4   6   1    38160.88    37043.02    495.83 o 
   5   6   1    27620.53    29308.88    382.76 o 
   6   6   1    15574.55    13342.83    232.95 o 
   7   6   1     1492.00     2560.72    127.37 o 
   8   6   1    19522.03    17352.11    263.93 o 
   9   6   1      343.05     1550.45    249.14 o 
  10   6   1     7294.33     9582.26    239.79 o 
  11   6   1    21573.12    22341.46    381.53 o 
  12   6   1      178.62     4515.79    938.24 o 
  13   6   1    14596.89    14155.84    331.47 o 
  14   6   1      144.81     3294.73    340.91 o 
  15   6   1    13498.63    15091.87    454.50 o 
  16   6   1      807.66     3623.29    309.00 o 
  17   6   1      150.79      580.11    362.81 o 
  18   6   1     7374.47     7302.83    458.41 o 
   1   7   1    12474.15    12421.66    175.27 o 
   2   7   1     1883.39     2242.04    112.07 o 
   3   7   1     8369.84    11099.13    206.45 o 
   4   7   1     1511.63     2487.16    367.54 o 
   5   7   1     8236.80    11383.94    469.38 o 
   6   7   1     6904.91     7465.35    349.06 o 
   7   7   1      676.59     2806.06    244.26 o 
   8   7   1      916.24     1688.97    131.28 o 
   9   7   1     3179.49     3702.10    188.57 o 
  10   7   1     2640.57     2600.21    252.37 o 
  11   7   1      106.22      115.80    188.01 o 
  12   7   1       57.81      212.60    207.11 o 
  13   7   1       32.55       14.37    225.20 o 
  14   7   1       45.02     2047.76    264.76 o 
  15   7   1      478.99     2059.58    280.01 o 
  16   7   1      164.69     3587.03    315.64 o 
  17   7   1        9.15      188.13    448.44 o 
  18   7   1      111.53     2037.60    366.18 o 
   0   8   1   316432.38   324798.47   4846.57 o 
   1   8   1   116193.40   121152.66   1123.00 o 
   2   8   1   222217.33   231491.13   2432.82 o 
   3   8   1    93645.13    96014.76   1287.12 o 
   4   8   1    61221.06    61697.91    867.73 o 
   5   8   1    72059.91    68822.97    878.08 o 
   6   8   1     2655.43     3626.99    171.39 o 
   7   8   1    19183.98    20616.81    323.71 o 
   8   8   1     4309.82     4677.71    189.27 o 
   9   8   1      110.44      108.14    126.36 o 
  10   8   1       61.24      596.39    190.04 o 
  11   8   1      174.76      176.36    199.01 o 
  12   8   1    13955.86    14253.63    410.61 o 
  13   8   1     1165.46      974.54    262.57 o 
  14   8   1     6457.99     8678.90    387.85 o 
  15   8   1      629.64      947.67    273.52 o 
  16   8   1     1070.48     2344.86    414.57 o 
  17   8   1      227.68      606.91    371.74 o 
  18   8   1     6185.14     5655.94    475.35 o 
   1   9   1      805.26     1588.46     78.49 o 
   2   9   1    31890.27    32914.74    373.07 o 
   3   9   1    44930.96    46089.25    674.45 o 
   4   9   1     2827.51     3593.55    194.08 o 
   5   9   1    32478.09    33883.07    529.48 o 
   6   9   1    41626.66    45795.06    632.52 o 
   7   9   1    90689.27    87969.48   1191.15 o 
   8   9   1     3880.93     5867.90    200.27 o 
   9   9   1      418.83      412.87    177.87 o 
  10   9   1       86.63      980.79    199.46 o 
  11   9   1    13083.45    12707.79    385.16 o 
  12   9   1        1.62     2016.79    243.10 o 
  13   9   1      102.73      357.84    242.12 o 
  14   9   1    12823.56    11875.15    423.81 o 
  15   9   1    17469.00    17827.02    505.31 o 
  16   9   1     8245.83    10405.89    562.64 o 
  17   9   1      541.78      938.99    381.30 o 
  18   9   1      284.01      816.58    403.66 o 
   0  10   1     1969.36     2570.78    164.62 o 
   1  10   1    23123.72    20142.43    264.30 o 
   2  10   1    57116.57    58508.57    644.14 o 
   3  10   1     8607.66    13465.16    283.53 o 
   4  10   1    61397.25    64659.28    926.18 o 
   5  10   1    36866.53    36518.41    584.88 o 
   6  10   1     1727.87     3005.33    182.97 o 
   7  10   1    54890.11    52749.98    729.06 o 
   8  10   1    97766.31    98736.98   1255.45 o 
   9  10   1    83230.34    79451.67   1199.75 o 
  10  10   1   107065.20   107820.32   2095.30 o 
  11  10   1    25613.38    26248.58    544.76 o 
  12  10   1    44130.06    44978.77    824.08 o 
  13  10   1       57.71     1285.24    263.84 o 
  14  10   1    17356.24    15531.61    470.03 o 
  15  10   1     8856.48     8605.70    529.13 o 
  16  10   1    23209.48    22376.38    724.87 o 
  17  10   1    19311.45    18451.11    690.56 o 
  18  10   1    10968.28    12345.88    633.32 o 
   1  11   1    27127.55    23610.05    285.27 o 
   2  11   1     3812.81     3700.89    195.28 o 
   3  11   1    31769.08    29907.70    408.67 o 
   4  11   1      715.22     1118.91    149.62 o 
   5  11   1     1545.48     2227.88    173.42 o 
   6  11   1    20456.61    22327.86    441.12 o 
   7  11   1      627.32     1280.99    146.18 o 
   8  11   1     6405.97     7567.51    304.93 o 
   9  11   1      463.59     1241.99    206.26 o 
  10  11   1    12979.32    14181.17    404.69 o 
  11  11   1    10125.22    11190.60    385.43 o 
  12  11   1    15236.50    16341.79    461.25 o 
  13  11   1      621.86      730.70    261.80 o 
  14  11   1     1257.35     1831.46    291.89 o 
  15  11   1     3592.97     3606.98    415.65 o 
  16  11   1      513.61     1332.52    390.29 o 
  17  11   1     4496.73     4531.81    458.24 o 
   0  12   1    90428.23    85466.34   1296.72 o 
   1  12   1    86179.27    81941.42    879.99 o 
   2  12   1    11241.16    11299.10    216.66 o 
   3  12   1     3567.20     3916.94    164.87 o 
   4  12   1     5939.89     6520.34    206.90 o 
   5  12   1    34615.19    31509.71    543.07 o 
   6  12   1      249.24     1247.83    350.27 o 
   7  12   1     1094.36     2144.34    472.88 o 
   8  12   1     1629.65     6789.84    622.48 o 
   9  12   1     7879.41    13817.66    427.75 o 
  10  12   1     5250.09    16971.17   1057.68 o 
  11  12   1     3802.27     9973.88    512.78 o 
  12  12   1    34260.04    38468.29    721.96 o 
  13  12   1    16046.26    17139.46    486.35 o 
  14  12   1    20290.07    21505.61    554.57 o 
  15  12   1     1083.54     3479.13    415.80 o 
  16  12   1       50.39     4241.74    754.14 o 
  17  12   1     4995.77     6833.44    519.47 o 
   1  13   1     1086.56     1575.69    130.01 o 
   2  13   1    21017.56    21781.75    320.73 o 
   3  13   1     4509.65     4624.17    187.08 o 
   4  13   1       32.91      686.68    293.29 o 
   5  13   1     2480.81     2535.05    201.85 o 
   6  13   1     2248.05     2222.54    209.30 o 
   7  13   1     4608.03     4896.49    268.86 o 
   8  13   1      138.48     1155.90    215.27 o 
   9  13   1      256.12     1287.74    228.71 o 
  10  13   1     4998.53     5392.81    313.53 o 
  11  13   1     9549.51     9769.74    393.13 o 
  12  13   1      746.34     1390.10    270.93 o 
  13  13   1      910.46     1183.24    284.46 o 
  14  13   1      420.03      634.41    362.44 o 
  15  13   1      660.52     1449.41    393.67 o 
  16  13   1     4271.25     5819.60    547.21 o 
  17  13   1       71.89      571.34    410.29 o 
   0  14   1    11023.57    24962.10   1436.33 o 
   1  14   1      752.31    10604.49   1569.05 o 
   2  14   1     3048.99    12097.58    471.24 o 
   3  14   1     1213.39     1915.08    295.42 o 
   4  14   1     1673.96     1340.72    188.38 o 
   5  14   1     2767.68     3573.90    220.43 o 
   6  14   1     8644.60     7505.05    313.95 o 
   7  14   1      271.97      896.13    210.30 o 
   8  14   1    11161.25    12938.16    394.74 o 
   9  14   1     7170.99     8830.03    362.05 o 
  10  14   1     7902.29     9105.04    381.53 o 
  11  14   1     9191.69     9113.08    394.55 o 
  12  14   1    22854.38    24801.30    578.55 o 
  13  14   1     8978.96     8458.55    424.22 o 
  14  14   1    18466.97    20963.81    708.41 o 
  15  14   1    10651.15     9698.21    573.88 o 
  16  14   1     3172.49     2304.40    433.98 o 
   1  15   1    27469.05    29628.28    930.10 o 
   2  15   1    14170.33    13427.69    319.89 o 
   3  15   1    49543.97    44543.64    619.23 o 
   4  15   1      143.86      -13.12    150.53 o 
   5  15   1     4247.32     3610.44    225.49 o 
   6  15   1     2448.59     1991.96    222.91 o 
   7  15   1      971.20     1901.75    238.41 o 
   8  15   1    16545.23    15680.01    432.53 o 
   9  15   1     3263.64     3338.19    282.37 o 
  10  15   1     2748.04     2649.60    297.47 o 
  11  15   1       24.46      435.52    267.08 o 
  12  15   1      690.12      941.42    290.06 o 
  13  15   1      568.85      258.46    363.58 o 
  14  15   1     4417.68     3972.98    442.00 o 
  15  15   1      166.79      -21.15    389.14 o 
  16  15   1     1696.64     2223.43    440.54 o 
   0  16   1   233882.17   230229.78   5405.75 o 
   1  16   1   150306.44   142210.27   1878.99 o 
   2  16   1   145819.81   142191.53   2042.54 o 
   3  16   1     8635.45     7973.10    224.71 o 
   4  16   1    15927.07    15172.99    365.48 o 
   5  16   1     1263.17      412.65    205.29 o 
   6  16   1      706.83      712.25    214.25 o 
   7  16   1    12693.33    13054.57    393.63 o 
   8  16   1     3171.61     6857.73    430.06 o 
   9  16   1    15353.74    14497.23    452.52 o 
  10  16   1     1933.52     4430.03    384.35 o 
  11  16   1      506.85      878.48    284.90 o 
  12  16   1    34314.00    31258.97    734.98 o 
  13  16   1    16956.38    14442.16    626.08 o 
  14  16   1    15494.49    13886.07    632.04 o 
  15  16   1     2205.30     2954.70    445.72 o 
   1  17   1    15198.47    14958.13    334.67 o 
   2  17   1      356.47     1232.49    161.86 o 
   3  17   1    11447.15    13160.61    586.12 o 
   4  17   1      452.31     -301.60    196.16 o 
   5  17   1      607.72      176.77    210.81 o 
   6  17   1    18032.74    16104.92    407.39 o 
   7  17   1      684.87      324.57    230.26 o 
   8  17   1     3200.88     3610.96    291.16 o 
   9  17   1      285.06     1349.38    343.45 o 
  10  17   1    11907.41    11192.07    447.61 o 
  11  17   1     8958.16     8522.63    428.97 o 
  12  17   1    18645.29    16370.84    653.66 o 
  13  17   1     1732.62     1604.56    412.59 o 
  14  17   1      613.70     1048.84    414.61 o 
  15  17   1     4421.55     4219.82    488.53 o 
   0  18   1      116.37      267.21    247.43 o 
   1  18   1    12679.72    11889.11    405.21 o 
   2  18   1     1224.72     3377.97    354.36 o 
   3  18   1      344.21     1592.51    253.68 o 
   4  18   1    11081.46    12570.47    394.49 o 
   5  18   1     5604.28     4426.67    270.59 o 
   6  18   1     1768.39     1538.46    245.73 o 
   7  18   1    18222.29    15360.70    420.22 o 
   8  18   1    65332.32    60145.76    883.56 o 
   9  18   1    22333.17    19430.82    509.91 o 
  10  18   1    52112.04    54291.38    948.83 o 
  11  18   1    28932.62    25263.99    784.76 o 
  12  18   1    19128.22    20775.65    728.47 o 
  13  18   1     2967.86     3910.18    468.63 o 
  14  18   1     5127.85     6133.11    518.52 o 
   1  19   1     9279.38     9077.88    377.11 o 
   2  19   1    27771.61    28080.76    597.61 o 
   3  19   1    43097.70    39912.23    679.65 o 
   4  19   1    14591.75    11628.27    394.60 o 
   5  19   1     4202.28     3017.73    292.05 o 
   6  19   1     5187.59     4697.60    299.19 o 
   7  19   1    14617.14    12505.27    407.30 o 
   8  19   1        2.22     -153.47    259.52 o 
   9  19   1     3361.20     3051.78    308.02 o 
  10  19   1     3948.25     4692.06    349.55 o 
  11  19   1     6195.17     6918.30    511.95 o 
  12  19   1     6025.50     5610.96    498.61 o 
  13  19   1      892.62      402.01    430.19 o 
  14  19   1     3425.09     3174.59    589.40 o 
   0  20   1     7903.32    10642.73    833.37 o 
   1  20   1     2696.13     2973.29    342.59 o 
   2  20   1     6418.25    12251.67    568.04 o 
   3  20   1     7567.83     8617.70    405.54 o 
   4  20   1       53.14      691.80    259.04 o 
   5  20   1    19572.33    16811.58    519.67 o 
   6  20   1       10.57      209.57    379.11 o 
   7  20   1      413.81     1679.66    332.42 o 
   8  20   1    14106.52    16472.85    618.33 o 
   9  20   1     7586.34     8520.08    402.95 o 
  10  20   1    13495.89    16353.34    926.87 o 
  11  20   1     8127.61     8653.31    544.24 o 
  12  20   1     2871.97     7111.63    753.28 o 
  13  20   1     8145.48     9227.26    754.70 o 
   1  21   1        0.62      880.45    417.46 o 
   2  21   1     2677.45     7904.13    592.87 o 
   3  21   1     1161.81     2514.00    475.85 o 
   4  21   1     2647.91     2987.36    410.99 o 
   5  21   1     1791.54     2025.44    442.78 o 
   6  21   1      128.07     1845.39    339.78 o 
   7  21   1     2966.33     3997.71    348.92 o 
   8  21   1     1263.15      665.34    353.92 o 
   9  21   1        1.74     -659.93    329.96 o 
  10  21   1       47.88      429.71    711.84 o 
  11  21   1      707.45      899.37    473.77 o 
  12  21   1      246.16      672.64    669.02 o 
   0  22   1   121025.65    99105.38   2786.01 o 
   1  22   1     4883.06     6695.07    529.57 o 
   2  22   1    50153.79    44527.52   1109.77 o 
   3  22   1    26092.67    27683.79    885.55 o 
   4  22   1     1093.54     8906.51   2216.04 o 
   5  22   1    10046.92    12511.24    668.98 o 
   6  22   1       65.22     1025.53    638.42 o 
   7  22   1     1029.34      629.38    440.90 o 
   8  22   1     1572.98      416.70    332.50 o 
   9  22   1     6664.57     4763.75    520.73 o 
  10  22   1      305.74      -78.43    579.02 o 
  11  22   1      165.14     -925.85    462.93 o 
   1  23   1     1896.19     3073.40    478.64 o 
   2  23   1     3113.19     7439.65    578.44 o 
   3  23   1     3609.84     5774.56    555.21 o 
   4  23   1     1466.54     2713.21    702.44 o 
   5  23   1     6498.47     8827.28    772.45 o 
   6  23   1      204.01     4495.62    464.63 o 
   7  23   1    14980.85    11804.50    531.39 o 
   8  23   1     1524.26     3549.01   1423.17 o 
   9  23   1      234.49     -171.28   1116.40 o 
  10  23   1      154.78       19.53   1351.34 o 
   0  24   1    13028.18    17109.56   1051.92 o 
   1  24   1       13.33     4321.69    512.60 o 
   2  24   1    16439.77    24586.85    832.10 o 
   3  24   1     7534.10    14876.53    738.20 o 
   4  24   1    32448.57    31457.11    982.12 o 
   5  24   1     7100.09    10033.60    744.57 o 
   6  24   1      181.39     3515.50   1184.51 o 
   7  24   1     1415.32     1776.35    743.97 o 
   8  24   1    29087.59    21995.98    939.04 o 
   9  24   1     3748.57     1686.86   1053.31 o 
   1  25   1     6168.94     7577.52    598.68 o 
   2  25   1     2657.54     5069.74    547.58 o 
   3  25   1     1244.50     3442.43    544.05 o 
   4  25   1     1894.23     3919.28    582.59 o 
   5  25   1       71.65      456.73    569.01 o 
   6  25   1     3573.09     3625.96    636.51 o 
   7  25   1     4149.09     4598.24   1099.23 o 
   8  25   1     4784.02     5948.13   1167.25 o 
   0  26   1    10888.78    11610.09    981.21 o 
   1  26   1     2316.60     4524.86    565.22 o 
   2  26   1       29.44     3927.25    553.27 o 
   3  26   1     8210.27     9000.55    678.67 o 
   4  26   1    22438.42    19534.32    853.58 o 
   5  26   1     7433.53     8072.30    709.30 o 
   6  26   1     6523.97     6504.25    711.15 o 
   1  27   1     2092.84     5038.83    597.86 o 
   2  27   1     6467.27     8734.06    682.18 o 
   3  27   1       37.81     1342.86    796.43 o 
   4  27   1     6197.04     6769.61    674.45 o 
   2   0   2   136856.28   145505.81   2022.16 o 
   3   0   2   152678.64   165533.28   2072.16 o 
   4   0   2       34.04       65.31     57.13 o 
   5   0   2    47142.45    40446.36    576.20 o 
   7   0   2    77269.06    71241.45   1078.50 o 
   8   0   2     2505.81     2693.24    149.96 o 
   9   0   2   152785.09   148099.42   1985.05 o 
  10   0   2    27000.27    26661.46    471.97 o 
  11   0   2     7434.89     6374.50    265.27 o 
  12   0   2    18886.63    17891.45    368.83 o 
  13   0   2    55304.55    54373.21    815.84 o 
  14   0   2    23466.98    23668.87    425.36 o 
  15   0   2     5352.65     5917.97    280.13 o 
  16   0   2     1799.11     2371.87    279.30 o 
  17   0   2    11859.09    12558.12    473.30 o 
  18   0   2      133.66      646.07    430.79 o 
  19   0   2    24319.34    23169.92   1140.27 o 
   1   1   2    34812.02    39793.25   1251.09 o 
   2   1   2   117501.92   122195.03   1275.03 o 
   3   1   2     9679.62     9416.26    119.32 o 
   4   1   2     6191.18     8196.64    173.98 o 
   5   1   2    84764.95    84456.13    660.73 o 
   6   1   2     3163.37     3914.23    128.54 o 
   7   1   2       12.44     3436.80    182.80 o 
   8   1   2      138.19     1236.60     97.18 o 
   9   1   2        7.65     3648.77    185.70 o 
  10   1   2     2010.45     2134.65    175.04 o 
  11   1   2    16684.62    19293.77    297.83 o 
  12   1   2      184.50      861.13    120.50 o 
  13   1   2        6.54      480.99    123.64 o 
  14   1   2    11551.37    11706.98    238.09 o 
  15   1   2      116.78     2051.43    167.75 o 
  16   1   2    17407.90    18418.45    321.92 o 
  17   1   2     3783.90     4458.69    252.80 o 
  18   1   2     1184.94     1740.01    374.91 o 
  19   1   2      153.12     1835.81    453.11 o 
   0   2   2    29885.80    20289.71   1836.73 o 
   1   2   2    93898.48    86703.88   2673.74 o 
   2   2   2    49244.71    51214.96    640.83 o 
   3   2   2     4904.71     5496.83    107.25 o 
   4   2   2     1439.52     1765.59    113.54 o 
   5   2   2     3043.93     3487.64    156.53 o 
   6   2   2     1247.98     2411.21    102.17 o 
   7   2   2    71453.39    77530.23    687.09 o 
   8   2   2      842.07     2031.63    108.93 o 
   9   2   2   132230.38   137555.56   1196.12 o 
  10   2   2    11892.49    15391.16    236.64 o 
  11   2   2    62390.11    65286.31    621.18 o 
  12   2   2     1506.71     3146.62    179.24 o 
  13   2   2    51603.73    51050.47    505.99 o 
  14   2   2     2216.99     3627.47    170.15 o 
  15   2   2    29870.95    28085.47    402.60 o 
  16   2   2       16.46      550.63    155.34 o 
  17   2   2    27390.75    26592.27    531.29 o 
  18   2   2      809.92     1974.89    381.39 o 
  19   2   2     7462.96     8568.76    608.95 o 
   1   3   2       96.58      986.54     89.96 o 
   2   3   2    28994.12    29988.72    407.00 o 
   3   3   2    17202.67    18694.67    207.03 o 
   4   3   2    14372.66    12692.98    270.23 o 
   5   3   2    30761.60    31510.56    272.91 o 
   6   3   2    74070.94    76643.34    628.72 o 
   7   3   2     8895.45     8407.31    129.03 o 
   8   3   2    25233.21    26554.34    286.54 o 
   9   3   2     3701.41     4845.42    141.39 o 
  10   3   2     6144.72     7108.23    251.94 o 
  11   3   2     5721.67     8324.18    211.36 o 
  12   3   2     8654.64     9120.23    199.56 o 
  13   3   2       75.69      695.91    133.08 o 
  14   3   2     3589.80     4100.62    180.44 o 
  15   3   2     4433.83     5945.35    235.01 o 
  16   3   2     4457.90     5566.74    244.26 o 
  17   3   2      401.01     3313.32    236.07 o 
  18   3   2     3237.55     4415.51    417.29 o 
  19   3   2      129.43      788.05    432.95 o 
   0   4   2   159534.58   147693.95   3219.00 o 
   1   4   2      250.69      520.39    100.43 o 
   2   4   2     2889.50     4102.56    162.49 o 
   3   4   2    30519.04    31434.19    546.63 o 
   4   4   2   223239.38   243163.61   2338.49 o 
   5   4   2     1064.10     1881.88    204.93 o 
   6   4   2    18669.28    20126.64    213.98 o 
   7   4   2    21131.20    25442.82    572.95 o 
   8   4   2    44439.29    47852.99    439.38 o 
   9   4   2     9038.07    19076.54    704.34 o 
  10   4   2    32573.71    37545.86    419.01 o 
  11   4   2    44766.29    53295.55    524.96 o 
  12   4   2     3430.97     7211.70    243.95 o 
  13   4   2    38251.07    36400.52    447.86 o 
  14   4   2     4170.00     5520.61    229.97 o 
  15   4   2     9516.69    13244.72    308.94 o 
  16   4   2     3754.24     6508.88    370.70 o 
  17   4   2     3841.11     9314.18    404.06 o 
  18   4   2     1994.07     4166.39    363.11 o 
  19   4   2     1400.62     1942.93    508.92 o 
   1   5   2     6930.30     7323.51    180.12 o 
   2   5   2     8413.66     8008.44    167.81 o 
   3   5   2    36940.92    38488.62    511.77 o 
   4   5   2    10569.17    10105.85    158.04 o 
   5   5   2     1254.38     2419.04     96.09 o 
   6   5   2    24630.68    25649.94    307.75 o 
   7   5   2     3615.27     7640.00    227.96 o 
   8   5   2     6237.89     5801.69    166.24 o 
   9   5   2    21008.89    20612.43    284.36 o 
  10   5   2     8871.30     9795.61    318.40 o 
  11   5   2    58193.23    56574.99    626.17 o 
  12   5   2    12364.78    11496.74    259.23 o 
  13   5   2       78.60      597.46    155.75 o 
  14   5   2      211.22      547.73    200.34 o 
  15   5   2     6374.04     8168.86    325.93 o 
  16   5   2      825.11     2410.47    275.27 o 
  17   5   2     4412.77     4786.74    379.84 o 
  18   5   2     1299.99     2187.27    366.09 o 
  19   5   2      410.48     1537.14    425.27 o 
   0   6   2   108216.98   119342.23   1918.29 o 
   1   6   2    41537.41    49909.83    875.93 o 
   2   6   2    31828.02    33055.80    415.50 o 
   3   6   2   104135.63    98633.77   1121.67 o 
   4   6   2     8446.73     9019.06    474.77 o 
   5   6   2    38122.13    35871.98    459.36 o 
   6   6   2     1753.18     1919.51    125.63 o 
   7   6   2    29988.51    30322.11    361.94 o 
   8   6   2      344.81      791.21     94.24 o 
   9   6   2    25576.50    28752.47    390.99 o 
  10   6   2     3936.73     3813.03    159.39 o 
  11   6   2    50560.95    50285.45    671.25 o 
  12   6   2    23791.93    23522.47    406.53 o 
  13   6   2    18062.77    17797.03    451.92 o 
  14   6   2    24096.96    27248.68    575.05 o 
  15   6   2    21780.24    21358.63    524.04 o 
  16   6   2      675.47     1108.26    281.79 o 
  17   6   2     4929.06     8179.29    473.70 o 
  18   6   2     1613.58     2734.97    375.22 o 
   1   7   2     2581.48     3424.96    216.12 o 
   2   7   2    12385.33    13907.82    234.21 o 
   3   7   2    43349.79    46830.71    574.65 o 
   4   7   2     6740.16    12907.07    383.04 o 
   5   7   2   165951.66   169346.88   2021.09 o 
   6   7   2    67022.83    69895.55    946.71 o 
   7   7   2    85564.38    88617.63   1118.19 o 
   8   7   2      134.74      587.11    109.98 o 
   9   7   2      944.76     2159.93    138.99 o 
  10   7   2      635.61     2021.94    328.11 o 
  11   7   2     3893.06     4629.78    263.41 o 
  12   7   2      677.02     1020.06    220.02 o 
  13   7   2      870.88     1580.89    372.71 o 
  14   7   2     6210.98     6025.47    326.10 o 
  15   7   2    25091.02    23289.37    549.77 o 
  16   7   2     6708.70     6593.96    407.27 o 
  17   7   2      347.82      645.92    362.29 o 
  18   7   2     6229.24     5834.81    422.18 o 
   0   8   2      326.17     4445.71    318.09 o 
   1   8   2   121001.72   145015.16   1398.41 o 
   2   8   2    83717.67    84801.27    997.94 o 
   3   8   2   233129.47   246129.91   3156.61 o 
   4   8   2     9064.57     9523.42    499.75 o 
   5   8   2    50425.42    47685.55    639.50 o 
   6   8   2     8992.27     8130.04    252.61 o 
   7   8   2      170.21      319.48    119.34 o 
   8   8   2     2824.45     2820.93    175.94 o 
   9   8   2     2949.62     3823.23    345.20 o 
  10   8   2     6143.76     5634.72    286.67 o 
  11   8   2     2544.09     2320.65    394.09 o 
  12   8   2     9372.69    10901.82    375.73 o 
  13   8   2     3715.44     5290.59    320.78 o 
  14   8   2    35891.95    34120.55    664.78 o 
  15   8   2       32.10      892.17    272.07 o 
  16   8   2     2997.63     3267.42    396.77 o 
  17   8   2     1192.71     2233.55    394.29 o 
  18   8   2     2569.23     3032.72    388.09 o 
   1   9   2     8708.55     7690.12    148.47 o 
   2   9   2    35117.88    33419.53    652.83 o 
   3   9   2    16825.80    16008.24    299.43 o 
   4   9   2     3451.72     3743.70    150.42 o 
   5   9   2     1755.48     4691.49    355.87 o 
   6   9   2    39729.02    41082.04    582.87 o 
   7   9   2     9684.20    10922.11    402.42 o 
   8   9   2      912.47     1112.31    177.83 o 
   9   9   2     4709.36     4411.53    248.47 o 
  10   9   2      915.31      797.11    203.63 o 
  11   9   2    25810.11    26415.00    565.92 o 
  12   9   2     3224.81     4035.25    276.85 o 
  13   9   2      653.01      770.89    247.51 o 
  14   9   2     1239.69     2412.96    284.04 o 
  15   9   2     7527.17     8344.78    405.56 o 
  16   9   2     1362.91     2049.47    384.14 o 
  17   9   2     1837.13     2362.05    407.79 o 
  18   9   2     3006.11     4476.33    545.18 o 
   0  10   2    36320.54    35202.41    530.61 o 
   1  10   2    48519.93    49131.39    522.29 o 
   2  10   2     1608.96     2679.63    243.10 o 
   3  10   2    83362.88    84923.25   1091.38 o 
   4  10   2    11194.94    12284.49    577.97 o 
   5  10   2    70798.36    70663.76   1003.90 o 
   6  10   2    11308.96     9922.46    248.28 o 
   7  10   2     1739.44     5715.42    347.95 o 
   8  10   2    24921.17    27224.63    457.43 o 
   9  10   2     3787.15    11846.61    419.91 o 
  10  10   2    15674.26    20074.06    503.03 o 
  11  10   2    23088.04    29539.38    582.56 o 
  12  10   2    19763.66    20157.27    494.59 o 
  13  10   2    26222.57    25303.20    562.72 o 
  14  10   2     5262.54     5548.55    334.83 o 
  15  10   2     9822.86    11585.38    562.34 o 
  16  10   2      277.42     1603.60    384.75 o 
  17  10   2     1063.65     3178.00    424.24 o 
  18  10   2    11276.50    11775.50    730.95 o 
   1  11   2     6842.41     7108.96    173.37 o 
   2  11   2    14914.63    13209.33    224.08 o 
   3  11   2       76.69      651.70    163.11 o 
   4  11   2     1668.13     1727.07    155.65 o 
   5  11   2     4534.24     4178.27    228.51 o 
   6  11   2    40954.59    39994.35    583.23 o 
   7  11   2    37748.52    36104.95    548.49 o 
   8  11   2    22599.04    22975.06    475.30 o 
   9  11   2     3300.73     5200.80    284.89 o 
  10  11   2    32090.87    29588.74    579.88 o 
  11  11   2     1750.60     2832.13    262.53 o 
  12  11   2     8672.76     8874.01    379.18 o 
  13  11   2       20.66      497.64    256.42 o 
  14  11   2     7306.26     7533.88    397.30 o 
  15  11   2       13.65      421.22    356.64 o 
  16  11   2     2853.17     3745.33    426.58 o 
  17  11   2      915.37     2003.26    418.52 o 
   0  12   2     6365.73     7048.06    509.12 o 
   1  12   2       76.92     2608.59    204.31 o 
   2  12   2    13325.22    15254.86    360.95 o 
   3  12   2    18903.43    18118.92    354.30 o 
   4  12   2    19620.83    20217.48    384.71 o 
   5  12   2      180.37      924.48    180.49 o 
   6  12   2     1839.08     2221.81    166.62 o 
   7  12   2   138596.38   133272.25   2032.30 o 
   8  12   2    16437.81    15321.14    402.97 o 
   9  12   2   150560.31   148953.39   2340.50 o 
  10  12   2    19950.61    19640.72    475.10 o 
  11  12   2    88625.38    85155.92   1524.30 o 
  12  12   2     5954.35     6731.38    359.84 o 
  13  12   2    20283.33    20984.96    528.88 o 
  14  12   2      342.31     1684.94    301.28 o 
  15  12   2    41332.36    36738.54   1200.67 o 
  16  12   2       14.04      356.21    390.12 o 
  17  12   2    31379.23    27797.09    833.39 o 
   1  13   2     1362.76     2319.87    138.94 o 
   2  13   2    45308.58    49923.07    618.23 o 
   3  13   2    20957.24    19827.82    330.78 o 
   4  13   2     2758.42     2819.76    208.05 o 
   5  13   2     2609.19     2926.02    200.74 o 
   6  13   2     2229.50     2628.34    217.66 o 
   7  13   2      307.64     1417.97    235.20 o 
   8  13   2      294.28     1640.14    220.83 o 
   9  13   2    12623.91    13078.86    393.11 o 
  10  13   2    10271.57    11419.15    390.27 o 
  11  13   2     5871.56     8274.53    377.71 o 
  12  13   2       53.31      325.94    255.83 o 
  13  13   2      342.69      774.46    278.94 o 
  14  13   2     7526.56     7845.13    522.48 o 
  15  13   2      721.61     1903.54    399.46 o 
  16  13   2    20004.57    18873.34    699.82 o 
  17  13   2      882.40     2173.19    516.78 o 
   0  14   2     5013.95     7871.31    573.68 o 
   1  14   2   385147.59   369757.81   3691.03 o 
   2  14   2    49296.37    49154.70    777.05 o 
   3  14   2    70581.63    66162.28    952.43 o 
   4  14   2      543.41      240.26    164.75 o 
   5  14   2      203.47      -85.91    196.63 o 
   6  14   2     3680.04     4077.80    252.58 o 
   7  14   2    11739.41    11298.05    364.27 o 
   8  14   2     6629.41     6950.32    331.48 o 
   9  14   2    35252.77    36030.46    667.31 o 
  10  14   2    17963.18    16331.69    455.76 o 
  11  14   2      565.06     2192.00    278.37 o 
  12  14   2     1932.59     2949.40    304.37 o 
  13  14   2    30859.19    28958.14    646.36 o 
  14  14   2     6916.86     7702.95    538.61 o 
  15  14   2       91.32     1632.43    404.22 o 
  16  14   2      374.87      332.63    396.28 o 
   1  15   2     5044.91     9413.73    349.44 o 
   2  15   2    49178.84    49245.85    628.29 o 
   3  15   2      465.30     1223.48    214.64 o 
   4  15   2      273.50      820.50    192.85 o 
   5  15   2      571.99     2052.57    291.79 o 
   6  15   2      482.05      142.83    201.16 o 
   7  15   2      345.03     1757.30    265.12 o 
   8  15   2       79.97     1738.71    290.49 o 
   9  15   2      492.41     1491.58    259.64 o 
  10  15   2     7127.59     8851.54    393.57 o 
  11  15   2    11773.67    10289.06    416.55 o 
  12  15   2      977.15     1617.81    296.43 o 
  13  15   2      565.47      278.60    363.15 o 
  14  15   2     4122.97     5190.90    459.28 o 
  15  15   2      510.49     1054.11    403.11 o 
  16  15   2     3447.67     4561.51    564.83 o 
   0  16   2    10251.04    13171.04    768.18 o 
   1  16   2    28416.04    41617.96   1213.55 o 
   2  16   2     7779.85    12308.38    331.23 o 
   3  16   2     3829.48     7431.67    291.18 o 
   4  16   2    10624.34     9447.27    339.03 o 
   5  16   2     1491.50     2119.73    318.10 o 
   6  16   2     3151.28     3654.70    254.75 o 
   7  16   2    27800.20    26762.98    530.77 o 
   8  16   2       68.92     1246.67    270.28 o 
   9  16   2    30709.84    29642.44    620.01 o 
  10  16   2    10311.62    11505.72    431.48 o 
  11  16   2    11616.57    10527.88    427.35 o 
  12  16   2       74.61     2204.66    344.22 o 
  13  16   2     1543.92     3417.95    426.09 o 
  14  16   2      493.22     1615.32    410.66 o 
  15  16   2      991.15     1657.72    499.89 o 
   1  17   2       50.57      392.77    156.38 o 
   2  17   2    14134.15    12416.54    322.47 o 
   3  17   2     4406.26     6051.14    381.80 o 
   4  17   2     2817.60     2971.14    281.70 o 
   5  17   2     3727.51     3235.26    268.85 o 
   6  17   2    29187.82    26149.69    502.61 o 
   7  17   2      376.29      488.91    238.73 o 
   8  17   2       55.76      142.96    247.51 o 
   9  17   2     5267.62     5625.17    339.19 o 
  10  17   2     7554.58     8301.93    413.52 o 
  11  17   2     3239.45     3857.57    337.71 o 
  12  17   2     4138.06     5178.78    454.23 o 
  13  17   2        0.26      369.96    388.98 o 
  14  17   2     5718.60     6095.39    594.00 o 
  15  17   2     4196.31     5579.99    606.64 o 
   0  18   2     3706.04     4249.51    308.86 o 
   1  18   2     9810.71     8773.81    294.55 o 
   2  18   2     3073.13     3708.95    320.65 o 
   3  18   2    31151.38    27199.40    665.42 o 
   4  18   2    44697.51    41121.51    718.06 o 
   5  18   2     2380.11     2956.38    288.15 o 
   6  18   2     2772.28     3251.46    289.10 o 
   7  18   2     1014.76     3648.86    339.35 o 
   8  18   2    28267.88    28961.69    592.92 o 
   9  18   2     7791.09    11496.59    582.12 o 
  10  18   2    24484.74    24487.65    603.15 o 
  11  18   2    14285.22    17046.96    588.77 o 
  12  18   2     1018.00     2137.37    422.29 o 
  13  18   2    10705.44    11352.55    735.79 o 
  14  18   2     2370.70     3541.70    569.51 o 
   1  19   2       31.76      893.89    244.86 o 
   2  19   2    10420.70    10767.08    365.94 o 
   3  19   2     9789.75    10991.81    454.26 o 
   4  19   2     4340.76     6968.35    555.80 o 
   5  19   2     1539.95     1008.99    265.66 o 
   6  19   2     6359.80     7462.89    372.57 o 
   7  19   2      941.86     1744.57    392.23 o 
   8  19   2     4012.59     2934.53    325.55 o 
   9  19   2    11306.44     9299.62    457.35 o 
  10  19   2     1863.49     1728.34    345.61 o 
  11  19   2    18068.53    17222.26    823.06 o 
  12  19   2     5316.49     4871.78    583.24 o 
  13  19   2      121.01       13.32    504.32 o 
  14  19   2       98.49      433.03    529.95 o 
   0  20   2    43461.63    37144.88   1340.31 o 
   1  20   2     3530.31     3651.37    350.87 o 
   2  20   2    34161.20    30947.20    639.45 o 
   3  20   2     8844.60     8440.48    361.88 o 
   4  20   2      288.77     1635.16    271.46 o 
   5  20   2      443.53     1516.67    418.55 o 
   6  20   2     1054.89     2158.81    314.21 o 
   7  20   2    21994.75    19562.34    528.13 o 
   8  20   2      923.21     1661.17    359.99 o 
   9  20   2    29287.47    27436.44    634.59 o 
  10  20   2     3299.23     2901.11    473.21 o 
  11  20   2    23008.31    21030.43    818.81 o 
  12  20   2    12584.46    11992.61    710.77 o 
  13  20   2    25206.12    20287.77    924.80 o 
   1  21   2     9243.87     7536.62    539.36 o 
   2  21   2      735.60     1550.49    343.30 o 
   3  21   2    22981.01    19448.42    616.36 o 
   4  21   2     6413.99     6236.49    343.61 o 
   5  21   2     7518.85     6400.98    362.10 o 
   6  21   2     5638.36     5441.46    355.59 o 
   7  21   2    22555.09    16956.52    806.83 o 
   8  21   2      130.43      296.94    376.90 o 
   9  21   2     1023.28       -6.90    368.38 o 
  10  21   2      857.77      268.33    455.32 o 
  11  21   2     5715.48     3939.00    518.59 o 
  12  21   2     1700.71     1222.36    523.60 o 
   0  22   2       74.52    17422.99   1392.98 o 
   1  22   2    16654.49    24779.85    812.84 o 
   2  22   2      919.32     7338.99    850.44 o 
   3  22   2    38215.56    35751.45    998.40 o 
   4  22   2      544.50     4719.12    631.45 o 
   5  22   2    38754.71    31885.34    646.80 o 
   6  22   2        3.70     -136.06    395.64 o 
   7  22   2      622.01       66.19    429.31 o 
   8  22   2        5.16     -242.24    353.44 o 
   9  22   2      738.15      643.40    624.53 o 
  10  22   2     1607.60      680.61    653.52 o 
  11  22   2     1359.00      566.85    491.18 o 
   1  23   2     5141.30     5923.60    538.13 o 
   2  23   2     1138.41     3087.37    493.34 o 
   3  23   2     2477.48     4199.65    532.82 o 
   4  23   2      456.64     2433.52    604.61 o 
   5  23   2    17108.15    15007.13    630.01 o 
   6  23   2    15093.06    16326.57    659.53 o 
   7  23   2    16103.37    13196.75    493.10 o 
   8  23   2       29.88     1528.05    909.53 o 
   9  23   2       49.35     -727.23    506.36 o 
  10  23   2       27.54     -540.71    584.70 o 
   0  24   2    19089.44    18966.41   1064.51 o 
   1  24   2    18753.03    16961.39    730.83 o 
   2  24   2     4734.75     8795.94    629.03 o 
   3  24   2    52480.79    45907.37   1167.02 o 
   4  24   2     1821.16     7346.50    813.73 o 
   5  24   2    21748.86    19821.05    860.11 o 
   6  24   2     1751.75     1861.49    592.86 o 
   7  24   2    10030.11     9903.86    747.88 o 
   8  24   2     4195.96     4133.17    961.83 o 
   9  24   2      255.75     1545.01   1343.57 o 
   1  25   2      546.93     3767.13    527.90 o 
   2  25   2     4900.74     7163.72    589.64 o 
   3  25   2     2220.68     4007.97    552.13 o 
   4  25   2     2956.76     4207.50    594.88 o 
   5  25   2     3925.54     3862.20    616.54 o 
   6  25   2     4532.56     5043.32    697.34 o 
   7  25   2     3881.92     5884.43    844.67 o 
   8  25   2     4321.06     4575.84   1006.10 o 
   0  26   2     3312.44     6832.79    831.96 o 
   1  26   2      308.11     2861.12    537.98 o 
   2  26   2     6209.15     7928.79    634.30 o 
   3  26   2     6075.78     8778.75    669.91 o 
   4  26   2     3203.72     8741.92    696.65 o 
   5  26   2       29.45     2088.70    788.59 o 
   6  26   2        4.46     1118.99    974.36 o 
   1  27   2      332.65     5042.40    596.86 o 
   2  27   2     9335.06    12727.51    747.31 o 
   3  27   2      127.56     3340.84    591.80 o 
   4  27   2     4307.14     5862.65    657.00 o 
   1   1   3    79549.31    76875.02   1816.26 o 
   2   1   3   138190.13   145672.78   1811.87 o 
   3   1   3    27610.96    26210.92    297.77 o 
   4   1   3   129580.11   139284.31   1204.18 o 
   5   1   3    17270.34    16585.95    210.09 o 
   6   1   3      462.44      416.26     53.85 o 
   7   1   3   101458.32   103997.91    942.37 o 
   8   1   3      122.06     3632.32    170.62 o 
   9   1   3     2043.77     2950.13    119.61 o 
  10   1   3    41205.10    40878.45    436.87 o 
  11   1   3    53796.38    54560.93    560.52 o 
  12   1   3    27707.88    26438.08    326.16 o 
  13   1   3      145.93      355.75    120.42 o 
  14   1   3    16863.27    16857.91    273.33 o 
  15   1   3    33785.53    34090.72    415.09 o 
  16   1   3    13025.51    15020.99    326.58 o 
  17   1   3     4735.04     5162.47    276.93 o 
  18   1   3      205.70     2246.48    377.74 o 
  19   1   3     8243.25     9348.08    611.89 o 
   1   2   3   194066.97   204658.75  17223.37 o 
   2   2   3    12536.75    12181.52    192.65 o 
   3   2   3    31172.72    32127.17    300.89 o 
   4   2   3     7073.97     9883.05    166.01 o 
   5   2   3    20007.29    21875.63    322.44 o 
   6   2   3     5250.60     6127.75    231.37 o 
   7   2   3    32568.82    32184.26    322.94 o 
   8   2   3    55585.66    51410.68    504.12 o 
   9   2   3    21011.47    25115.47    451.66 o 
  10   2   3    27324.78    26591.54    306.80 o 
  11   2   3     8904.07    12231.94    231.24 o 
  12   2   3    12980.25    13524.36    222.66 o 
  13   2   3     2457.22     5460.35    203.81 o 
  14   2   3       47.37      728.72    105.55 o 
  15   2   3     1808.79     3348.63    191.43 o 
  16   2   3     4752.80     5239.31    237.45 o 
  17   2   3     1223.40     3272.04    258.53 o 
  18   2   3     2844.57     5578.19    436.18 o 
  19   2   3     2672.60     3937.97    429.98 o 
   1   3   3    18056.72    16818.63    537.44 o 
   2   3   3       50.14      668.63     67.49 o 
   3   3   3    24735.33    23285.67    295.07 o 
   4   3   3   153301.38   152773.69   1319.69 o 
   5   3   3     2218.71     2326.38     78.39 o 
   6   3   3   109877.20   109365.65    948.03 o 
   7   3   3     1250.42     2126.90    120.59 o 
   8   3   3     7806.87    10663.23    171.34 o 
   9   3   3     5925.88     6124.56    149.34 o 
  10   3   3    14657.88    13895.19    216.74 o 
  11   3   3    11977.21    12644.42    240.93 o 
  12   3   3      695.65     1197.83    125.72 o 
  13   3   3    10058.66     9152.23    213.13 o 
  14   3   3    14930.04    15845.01    280.77 o 
  15   3   3    10794.47    12411.14    282.38 o 
  16   3   3    13438.75    13285.27    341.15 o 
  17   3   3     4700.16     5263.03    288.31 o 
  18   3   3     6782.38     7419.79    479.38 o 
  19   3   3      414.54     1984.22    454.04 o 
   0   4   3    80847.84    88322.62   1925.71 o 
   1   4   3       17.97      990.76     87.64 o 
   2   4   3    98081.95   107653.04   1375.61 o 
   3   4   3    34290.26    36569.05    473.93 o 
   4   4   3     1500.61     4814.92    214.96 o 
   5   4   3    14136.98    19737.70    415.99 o 
   6   4   3       65.81      525.20     63.88 o 
   7   4   3   116044.02   118193.63   1059.71 o 
   8   4   3    10922.14    12638.27    197.79 o 
   9   4   3   179105.41   183261.00   1744.39 o 
  10   4   3     3993.89     6410.47    221.22 o 
  11   4   3   102423.84   101133.17    952.44 o 
  12   4   3    19371.67    18339.71    275.52 o 
  13   4   3    24049.81    27247.81    392.92 o 
  14   4   3     1827.08     2881.26    191.87 o 
  15   4   3    24051.88    23506.61    437.06 o 
  16   4   3    11488.57    10487.47    341.93 o 
  17   4   3    19291.67    18368.24    536.10 o 
  18   4   3     7867.06     8789.74    451.31 o 
  19   4   3     3585.82     3681.28    546.96 o 
   1   5   3    59031.78    65284.96    870.42 o 
   2   5   3   156405.39   160281.52   2568.37 o 
   3   5   3     3988.26     2948.35    132.70 o 
   4   5   3    27074.10    30712.61    390.49 o 
   5   5   3     1422.49     2075.28    198.36 o 
   6   5   3   105388.70   102021.53   1028.17 o 
   7   5   3    11219.91    14205.28    198.38 o 
   8   5   3    11870.53    12955.00    532.60 o 
   9   5   3    30523.13    31007.69    377.82 o 
  10   5   3    12452.50    12364.26    230.13 o 
  11   5   3      706.02     2215.63    172.69 o 
  12   5   3     3278.75     4128.24    187.14 o 
  13   5   3     2165.77     2438.93    189.43 o 
  14   5   3       97.55      881.95    208.11 o 
  15   5   3      346.34     1020.76    213.99 o 
  16   5   3       31.49     1836.78    254.14 o 
  17   5   3      208.56      966.98    372.14 o 
  18   5   3     8814.18    10206.49    580.53 o 
   0   6   3     1161.47     1699.18    275.10 o 
   1   6   3   162095.73   177762.23   2456.76 o 
   2   6   3     3547.45     2655.51    136.80 o 
   3   6   3    58426.54    60802.45    667.96 o 
   4   6   3   206262.77   204176.08   2264.46 o 
   5   6   3      807.34     1635.61    164.94 o 
   6   6   3    85668.29    80664.27   1158.94 o 
   7   6   3    49854.64    51840.99    562.41 o 
   8   6   3     7009.84     8043.67    346.23 o 
   9   6   3    61354.75    60741.09    779.91 o 
  10   6   3      832.55     1902.36    137.61 o 
  11   6   3     8749.39     9679.38    287.92 o 
  12   6   3    20992.32    21165.47    383.15 o 
  13   6   3    15929.69    16655.55    440.39 o 
  14   6   3    63969.70    59177.58    948.37 o 
  15   6   3      139.79     2959.53    284.66 o 
  16   6   3      247.50      403.52    254.79 o 
  17   6   3    33019.13    30412.64    830.34 o 
  18   6   3      213.54      349.84    386.60 o 
   1   7   3     4857.36     3464.10    155.34 o 
   2   7   3     5529.21     7251.80    199.56 o 
   3   7   3    14994.22    12887.61    236.17 o 
   4   7   3    13580.56    16698.65    946.80 o 
   5   7   3     2820.77     3156.14    263.31 o 
   6   7   3     1821.52     9446.39    555.10 o 
   7   7   3     7169.95     8851.37    189.13 o 
   8   7   3      135.54      778.22    186.01 o 
   9   7   3     2666.78     3540.91    150.11 o 
  10   7   3     2163.30     2433.05    200.24 o 
  11   7   3     7717.05     7911.48    273.59 o 
  12   7   3     1083.76     1334.45    226.97 o 
  13   7   3        3.21      592.70    232.69 o 
  14   7   3       20.93      559.12    245.76 o 
  15   7   3     2500.20     4283.60    313.94 o 
  16   7   3       69.73     1765.63    323.13 o 
  17   7   3      900.35      987.19    379.46 o 
  18   7   3      614.12     2198.18    419.39 o 
   0   8   3    14159.16    15406.42    730.50 o 
   1   8   3   382795.28   386722.66   3658.18 o 
   2   8   3    54460.94    51409.64    749.29 o 
   3   8   3     4467.49     6634.35    594.66 o 
   4   8   3   134204.08   124612.85   1504.19 o 
   5   8   3     9839.77     9517.25    239.15 o 
   6   8   3    19136.19    19532.79    301.60 o 
   7   8   3    23892.58    23886.60    355.81 o 
   8   8   3     1159.25      965.89    106.60 o 
   9   8   3    36986.78    38140.61    678.17 o 
  10   8   3     4498.67     4621.03    247.80 o 
  11   8   3     2815.26     3046.03    239.75 o 
  12   8   3    36272.96    34635.98    638.79 o 
  13   8   3    33679.79    33483.84    644.32 o 
  14   8   3    22718.59    24238.35    551.20 o 
  15   8   3     2887.51     3187.78    301.59 o 
  16   8   3        2.95      121.28    341.21 o 
  17   8   3    10133.01    11054.01    664.12 o 
  18   8   3     3965.23     4186.30    464.12 o 
   1   9   3     5307.68     6944.13    140.64 o 
   2   9   3    17438.96    17606.77    339.03 o 
   3   9   3     4814.92     5512.59    425.88 o 
   4   9   3    17137.27    16971.62    341.91 o 
   5   9   3      282.64      766.82    136.43 o 
   6   9   3   146251.22   143519.27   1772.10 o 
   7   9   3     3988.14     4800.36    203.08 o 
   8   9   3    18114.22    18023.68    352.02 o 
   9   9   3    15989.84    16520.38    469.65 o 
  10   9   3      690.45      438.75    201.05 o 
  11   9   3     3101.89     3902.43    262.42 o 
  12   9   3      947.22     1316.85    237.90 o 
  13   9   3     1538.85     2383.99    267.69 o 
  14   9   3      550.90     1782.13    464.45 o 
  15   9   3       62.72     1465.00    285.50 o 
  16   9   3     2733.23     2539.13    392.89 o 
  17   9   3       42.14      986.41    445.69 o 
  18   9   3    13486.19    12903.28    640.55 o 
   0  10   3    10126.30     9945.36    233.70 o 
   1  10   3      176.19     2840.90    165.20 o 
   2  10   3    24170.98    24127.81    379.05 o 
   3  10   3    56607.62    56015.32    758.89 o 
   4  10   3     2269.18     5498.85    398.41 o 
   5  10   3    28152.97    32701.74    482.44 o 
   6  10   3      458.05     1025.99    182.41 o 
   7  10   3    17989.45    17329.69    473.29 o 
   8  10   3     2036.68     2987.14    221.26 o 
   9  10   3    86966.47    85816.28   1445.10 o 
  10  10   3       67.66     1690.31    322.43 o 
  11  10   3    50235.13    50974.77   1051.92 o 
  12  10   3     5351.47     6013.48    322.44 o 
  13  10   3    28262.15    29643.20    612.49 o 
  14  10   3       68.60      660.03    268.41 o 
  15  10   3    17359.58    16668.83    623.02 o 
  16  10   3     5164.92     4785.00    436.70 o 
  17  10   3     7158.89     7487.76    605.90 o 
  18  10   3     5610.49     7359.09    632.14 o 
   1  11   3    15216.64    14239.01    304.94 o 
   2  11   3    12544.52    13409.45    268.53 o 
   3  11   3    13571.63    15604.99    345.52 o 
   4  11   3    28002.65    30958.35    490.21 o 
   5  11   3     2709.49     2824.69    148.26 o 
   6  11   3    44558.53    45355.70    714.01 o 
   7  11   3      170.96     1933.85    263.10 o 
   8  11   3     3257.64     3708.41    238.15 o 
   9  11   3    12047.11    12437.65    370.61 o 
  10  11   3    13703.47    14398.69    411.03 o 
  11  11   3     6031.63     7089.74    348.23 o 
  12  11   3     1197.64     1952.31    266.79 o 
  13  11   3     4540.23     4885.15    317.36 o 
  14  11   3     4464.16     5432.69    343.22 o 
  15  11   3     4047.25     4533.39    432.06 o 
  16  11   3    10616.29    10868.64    574.22 o 
  17  11   3      212.49     1151.89    472.99 o 
   0  12   3     8217.06     7952.00    383.56 o 
   1  12   3    18160.75    20662.52    297.70 o 
   2  12   3     7236.82     8193.66    209.75 o 
   3  12   3    16397.55    18122.93    367.14 o 
   4  12   3    16693.28    17684.02    356.64 o 
   5  12   3      405.46     1208.71    232.58 o 
   6  12   3     1831.10     2628.70    227.02 o 
   7  12   3       15.41     2172.83    239.66 o 
   8  12   3    22007.54    22518.00    482.39 o 
   9  12   3    11452.94    19225.93    456.00 o 
  10  12   3     9782.62    10484.60    457.89 o 
  11  12   3     4390.50    11607.86    778.80 o 
  12  12   3     7011.23     7091.49    366.28 o 
  13  12   3     3775.26     5192.15    331.17 o 
  14  12   3     1057.87     2253.28    338.22 o 
  15  12   3     2420.08     5119.43    517.55 o 
  16  12   3      658.09     2538.86    485.30 o 
  17  12   3      755.02     2545.10    769.79 o 
   1  13   3    46696.77    43822.58    521.47 o 
   2  13   3    76850.64    72308.73    793.71 o 
   3  13   3    31492.07    28509.62    446.59 o 
   4  13   3     3988.10     5971.33    360.38 o 
   5  13   3    14953.83    14809.04    567.85 o 
   6  13   3    14044.07    14328.14    498.51 o 
   7  13   3    21301.78    19154.78    439.46 o 
   8  13   3     3262.66     5043.72    302.46 o 
   9  13   3      211.07     1123.58    226.34 o 
  10  13   3     5500.62     6338.22    331.33 o 
  11  13   3    22488.68    20659.04    508.39 o 
  12  13   3     4733.29     4040.98    309.24 o 
  13  13   3     1410.61     1840.54    292.57 o 
  14  13   3     1656.85     3038.19    389.62 o 
  15  13   3    10097.66    10799.03    570.67 o 
  16  13   3     1316.76     4415.83    533.00 o 
  17  13   3     6157.57     5933.72    594.02 o 
   0  14   3    15264.41    15223.11    659.47 o 
   1  14   3      430.33     9596.57    694.72 o 
   2  14   3       87.43     1452.97    171.41 o 
   3  14   3       22.97     4199.11    325.47 o 
   4  14   3     6629.74     6881.45    246.08 o 
   5  14   3     2074.51     2433.33    206.59 o 
   6  14   3    10643.45    11190.26    359.54 o 
   7  14   3        5.29      251.57    203.51 o 
   8  14   3     4362.98     6106.88    495.82 o 
   9  14   3     2993.43     4833.11    372.59 o 
  10  14   3      672.52     1915.49    259.82 o 
  11  14   3    24723.10    23039.46    617.95 o 
  12  14   3      217.49      740.62    273.60 o 
  13  14   3    13986.64    17412.48    513.88 o 
  14  14   3     6376.42     6928.81    481.73 o 
  15  14   3     8763.09     8396.21    644.15 o 
  16  14   3      923.62     1510.07    491.75 o 
   1  15   3    21766.74    19869.15    361.97 o 
   2  15   3    57449.05    58382.47    719.98 o 
   3  15   3    18143.10    17021.63    352.38 o 
   4  15   3    25845.46    24911.52    531.46 o 
   5  15   3    31816.19    29150.67    873.62 o 
   6  15   3     3265.16     3032.56    237.57 o 
   7  15   3    59599.76    55223.14   1044.88 o 
   8  15   3     1294.50     1615.29    246.28 o 
   9  15   3      438.03      953.62    249.91 o 
  10  15   3    45657.13    42858.66    773.07 o 
  11  15   3     7183.25     7651.15    388.52 o 
  12  15   3    13466.87    12691.58    455.59 o 
  13  15   3     1383.57     2123.67    391.28 o 
  14  15   3     8606.52     9359.20    697.14 o 
  15  15   3    10987.25     9549.92    681.72 o 
  16  15   3    15431.45    15473.71    783.58 o 
   0  16   3    38882.10    38203.18    696.57 o 
   1  16   3    80902.33    77350.62    858.69 o 
   2  16   3    16634.57    16226.04    394.65 o 
   3  16   3    83317.59    78868.03   1054.58 o 
   4  16   3        7.74     1070.52    258.04 o 
   5  16   3    25533.93    25165.92    736.61 o 
   6  16   3       63.26     1454.02    250.00 o 
   7  16   3     3032.51     4355.16    270.84 o 
   8  16   3    31624.27    30543.40    616.26 o 
   9  16   3     5207.60     8237.71    385.43 o 
  10  16   3    25195.15    25373.25    582.36 o 
  11  16   3     2639.79     3521.36    316.46 o 
  12  16   3      742.60      267.52    316.01 o 
  13  16   3    10670.99     8893.57    646.29 o 
  14  16   3      336.96      672.05    468.97 o 
  15  16   3     2544.32     2129.07    516.60 o 
   1  17   3     1539.39     2159.14    171.79 o 
   2  17   3    10992.04    10226.52    411.44 o 
   3  17   3    24321.51    25144.92    452.11 o 
   4  17   3     2672.07     2791.86    253.49 o 
   5  17   3      245.74      785.83    241.20 o 
   6  17   3    24220.21    22602.41    506.68 o 
   7  17   3     2279.93     4781.40    417.48 o 
   8  17   3     5752.11     6498.49    364.57 o 
   9  17   3     2579.93     3770.88    328.23 o 
  10  17   3    19269.28    17087.92    553.64 o 
  11  17   3     6495.07     6684.11    432.26 o 
  12  17   3      158.09     -222.22    436.31 o 
  13  17   3     4253.73     3635.31    530.37 o 
  14  17   3     8096.40     7377.43    627.91 o 
  15  17   3     2441.47     3784.24    560.90 o 
   0  18   3     5117.20     6765.03    319.02 o 
   1  18   3       37.78      253.91    182.34 o 
   2  18   3     7943.65     7470.85    286.76 o 
   3  18   3      305.41     3035.10    345.07 o 
   4  18   3    10380.98    11171.78    463.16 o 
   5  18   3     1620.57     8013.09    462.51 o 
   6  18   3    13006.42    10857.84    395.75 o 
   7  18   3    13117.20    11581.82    416.07 o 
   8  18   3    13220.06    13882.62    477.04 o 
   9  18   3    45257.20    44296.41    841.86 o 
  10  18   3     4578.60     6652.23    428.82 o 
  11  18   3    33367.32    29372.37    833.59 o 
  12  18   3     2549.48     2419.22    516.83 o 
  13  18   3    16645.38    16915.98    815.78 o 
  14  18   3      703.59      389.28    505.42 o 
   1  19   3     1040.53     1818.30    281.49 o 
   2  19   3     5172.27     5673.42    308.17 o 
   3  19   3      270.80      627.85    255.67 o 
   4  19   3       28.59     2012.10    308.36 o 
   5  19   3     1076.15     1474.77    268.70 o 
   6  19   3    26905.51    24903.95    555.40 o 
   7  19   3      557.53     1641.89    352.10 o 
   8  19   3     1011.93     3129.37    416.50 o 
   9  19   3      182.33      624.96    315.91 o 
  10  19   3      694.47     1179.07    339.28 o 
  11  19   3     1416.92     2985.94    673.97 o 
  12  19   3     1447.25     1862.76    520.40 o 
  13  19   3      866.85     1022.28    522.29 o 
  14  19   3     1028.92     1670.70    550.08 o 
   0  20   3      567.49     5116.52    651.85 o 
   1  20   3    18290.76    19983.19    588.51 o 
   2  20   3        0.50     2707.21    314.89 o 
   3  20   3     1115.32     1170.83    253.07 o 
   4  20   3    26440.10    23178.90    519.39 o 
   5  20   3     4258.91     4173.26    314.12 o 
   6  20   3    18177.17    15620.42    471.61 o 
   7  20   3    11645.52    10669.60    433.28 o 
   8  20   3     1415.37      702.37    311.44 o 
   9  20   3    30488.06    27449.59    633.52 o 
  10  20   3        3.91      -28.29    449.78 o 
  11  20   3    13608.97    13718.65    710.62 o 
  12  20   3    17020.00    15604.94    748.12 o 
  13  20   3      379.11     5340.77    998.39 o 
   1  21   3      258.23     2396.65    448.41 o 
   2  21   3     3296.17     3241.83    396.71 o 
   3  21   3     1538.20     2517.07    441.37 o 
   4  21   3     6911.16     7190.04    446.62 o 
   5  21   3     5352.46     5402.38    341.16 o 
   6  21   3     5934.58     7552.05    398.33 o 
   7  21   3      433.89     1542.44    572.00 o 
   8  21   3     3699.24     3888.30    358.19 o 
   9  21   3       94.57      -12.14    414.81 o 
  10  21   3       93.93       88.82    438.02 o 
  11  21   3     1136.31      767.12    462.85 o 
  12  21   3      331.66     -480.32    493.05 o 
   0  22   3    12887.26    12806.79    915.07 o 
   1  22   3    87089.91    74529.91   1573.88 o 
   2  22   3     3075.84     5717.82    520.21 o 
   3  22   3     8422.60    11149.11    646.07 o 
   4  22   3    30177.35    28320.66    665.98 o 
   5  22   3     2007.88     3742.84    434.01 o 
   6  22   3     2101.14     3149.01    456.29 o 
   7  22   3       12.93     -475.87    345.42 o 
   8  22   3     1604.30     2841.57    448.61 o 
   9  22   3     2653.31     1388.46    523.32 o 
  10  22   3      704.21      663.57    555.41 o 
  11  22   3     1826.10      356.49    484.68 o 
   1  23   3      551.04     2881.72    480.60 o 
   2  23   3      166.25     1915.59    474.39 o 
   3  23   3     1893.10     4902.71    547.33 o 
   4  23   3     8936.31     8397.48    647.36 o 
   5  23   3     2225.96     3617.76    540.36 o 
   6  23   3    37271.71    32427.90    758.22 o 
   7  23   3      960.24     1967.35    560.25 o 
   8  23   3    20362.36    15579.83    594.85 o 
   9  23   3      778.48      -78.53    648.25 o 
  10  23   3       15.36      121.87    595.83 o 
   0  24   3     2217.00     8462.07    907.67 o 
   1  24   3     4694.87    11398.52    657.84 o 
   2  24   3      589.87     5069.07    533.44 o 
   3  24   3    16889.74    20789.21    814.02 o 
   4  24   3      148.62     5339.26    587.99 o 
   5  24   3     6897.95    10727.71    782.33 o 
   6  24   3      850.11     3007.02    903.68 o 
   7  24   3     1838.91     2946.18   1169.30 o 
   8  24   3      199.91      610.07    775.25 o 
   9  24   3    16140.60    13526.26    702.47 o 
   1  25   3     1125.41     3525.76    524.20 o 
   2  25   3     3315.87     7030.37    596.73 o 
   3  25   3     1686.55     4597.75    573.02 o 
   4  25   3      638.92     3640.65    674.82 o 
   5  25   3     1875.61     3608.11    812.55 o 
   6  25   3      958.42     5146.25    877.91 o 
   7  25   3     2157.16     5528.32   1289.41 o 
   8  25   3      406.05     1143.48   1550.66 o 
   0  26   3     4340.64     8757.60    897.67 o 
   1  26   3      124.31     2773.26    540.85 o 
   2  26   3     3235.24     7098.83    683.69 o 
   3  26   3     1042.52     6178.55    687.09 o 
   4  26   3    10461.85    10629.58    733.95 o 
   5  26   3     3390.16     4797.91    650.39 o 
   6  26   3     4475.40     4047.50    672.63 o 
   1  27   3     6466.93    10166.57    708.63 o 
   2  27   3     4342.56     9654.28    707.41 o 
   3  27   3     7354.20    10632.00    726.48 o 
   4  27   3     1180.91     4964.02    734.65 o 
   1   0   4     4961.17     5419.20    313.86 o 
   2   0   4   242550.05   242603.33   4759.49 o 
   3   0   4    30388.76    37024.14    497.95 o 
   4   0   4   128386.59   139225.70   1653.15 o 
   5   0   4     3817.30     3216.79    118.26 o 
   6   0   4    13488.10    14072.28    250.32 o 
   7   0   4    19810.48    20035.69    322.71 o 
   8   0   4    49095.43    54745.22    726.44 o 
   9   0   4    75144.28    73051.98    950.11 o 
  10   0   4     5972.79     5867.50    245.78 o 
  11   0   4    23098.00    23324.66    450.67 o 
  12   0   4    37039.81    35562.69    610.44 o 
  13   0   4     4133.15     4829.42    310.46 o 
  14   0   4     2027.15     3477.90    249.14 o 
  15   0   4    27767.72    27156.23    514.90 o 
  16   0   4     8038.16     8038.73    369.28 o 
  17   0   4       35.27      298.01    402.59 o 
  18   0   4     3784.18     3156.31    500.98 o 
  19   0   4     1696.80     3050.32    678.50 o 
   1   1   4   110094.18   113088.93   2085.21 o 
   2   1   4     3865.61     5896.20    175.34 o 
   3   1   4   106402.88   116061.17   1057.99 o 
   4   1   4     5345.54    13919.66    348.29 o 
   5   1   4     2173.55     2146.88     72.99 o 
   6   1   4    43611.91    44499.09    420.80 o 
   7   1   4    15854.45    15508.95    215.96 o 
   8   1   4    72177.07    74297.30    737.31 o 
   9   1   4     1465.66     2109.97    134.25 o 
  10   1   4    31221.01    34634.20    483.42 o 
  11   1   4    27057.15    29808.77    358.21 o 
  12   1   4     3785.68     4682.41    183.73 o 
  13   1   4     6130.94     5701.34    189.30 o 
  14   1   4    10667.48    10958.18    241.79 o 
  15   1   4    23404.46    26150.38    387.70 o 
  16   1   4    13437.82    14770.83    324.70 o 
  17   1   4     3016.77     3807.90    261.98 o 
  18   1   4    20037.67    20555.20    580.15 o 
  19   1   4     5314.65     7965.03    523.14 o 
   0   2   4    81721.24    71967.59   2438.51 o 
   1   2   4    33025.39    29427.35    600.45 o 
   2   2   4     2130.59     2767.68    131.51 o 
   3   2   4    48749.15    54676.40    683.61 o 
   4   2   4   250424.95   260361.38   2436.44 o 
   5   2   4     5115.79     7490.45    127.16 o 
   6   2   4    75452.27    75374.95    666.69 o 
   7   2   4     3461.96     4611.70    158.34 o 
   8   2   4    47408.46    47838.24    497.90 o 
   9   2   4    28904.58    30630.08    358.88 o 
  10   2   4    66375.09    64909.78    640.93 o 
  11   2   4     5602.86     8646.53    190.33 o 
  12   2   4    24498.92    24517.58    312.45 o 
  13   2   4     1062.27     2059.84    147.64 o 
  14   2   4    11125.36    10265.99    238.87 o 
  15   2   4      437.33     1649.26    186.41 o 
  16   2   4     9141.15     8980.69    301.69 o 
  17   2   4       68.92       82.13    226.07 o 
  18   2   4    21723.57    21060.21    660.07 o 
  19   2   4      997.82     2233.74    455.82 o 
   1   3   4    13219.97    10767.58    318.05 o 
   2   3   4    17609.73    19047.23    342.24 o 
   3   3   4    46579.43    51114.74    617.91 o 
   4   3   4    36779.73    34583.15    361.00 o 
   5   3   4    63496.24    63736.77    608.23 o 
   6   3   4        0.22     1496.52    111.78 o 
   7   3   4    72084.64    68076.66    669.10 o 
   8   3   4     1419.84     3282.36    184.93 o 
   9   3   4     2566.78     4720.11    189.27 o 
  10   3   4     2565.83     2892.11    149.61 o 
  11   3   4    45267.41    41359.85    450.68 o 
  12   3   4     5693.10     5950.46    183.38 o 
  13   3   4      462.88     1422.89    136.20 o 
  14   3   4      399.59     2322.24    170.02 o 
  15   3   4    34633.67    31426.19    518.55 o 
  16   3   4     3297.92     7081.58    312.42 o 
  17   3   4       61.66     1298.08    256.06 o 
  18   3   4      212.46     2351.34    369.40 o 
  19   3   4     9068.74    11466.55    630.14 o 
   0   4   4   109072.97   105883.32   1856.17 o 
   1   4   4    90585.34    91351.70   1614.48 o 
   2   4   4    19391.44    19116.79    292.00 o 
   3   4   4     2374.71     2152.98     92.65 o 
   4   4   4    94329.80    99391.93   1011.45 o 
   5   4   4   140239.06   144289.95   1319.44 o 
   6   4   4     1123.72     1641.95     76.57 o 
   7   4   4     2031.62     2040.54    108.64 o 
   8   4   4     1317.18     1742.00    133.22 o 
   9   4   4   144409.08   143445.36   1412.23 o 
  10   4   4    18314.93    21439.41    305.54 o 
  11   4   4      466.57     2081.28    227.49 o 
  12   4   4    17733.42    19943.31    313.71 o 
  13   4   4    22845.98    22247.69    349.33 o 
  14   4   4    15226.48    15912.19    330.07 o 
  15   4   4       64.47     1632.21    253.54 o 
  16   4   4     8324.84     9618.68    355.12 o 
  17   4   4    22603.62    22913.79    586.32 o 
  18   4   4     2914.21     4555.04    405.97 o 
  19   4   4      361.61     2036.49    515.92 o 
   1   5   4    42229.30    42463.07    640.43 o 
   2   5   4    72394.33    77916.71   1116.15 o 
   3   5   4     8633.37    11717.28    206.59 o 
   4   5   4    10789.46    10673.23    209.16 o 
   5   5   4    20457.64    23073.45    365.90 o 
   6   5   4    45364.93    44153.06    483.14 o 
   7   5   4    24078.18    25905.19    330.54 o 
   8   5   4    33032.30    31180.94    367.38 o 
   9   5   4     1543.13     3992.15    211.93 o 
  10   5   4    19240.15    19530.54    288.52 o 
  11   5   4     4002.57     4134.54    166.23 o 
  12   5   4     1480.00     2367.42    161.67 o 
  13   5   4      983.66     1097.84    177.74 o 
  14   5   4     7045.97     7437.65    302.20 o 
  15   5   4     1554.65     1630.71    238.35 o 
  16   5   4    20519.97    19701.70    488.51 o 
  17   5   4      372.48     1648.07    384.21 o 
  18   5   4    12516.55    12827.77    611.09 o 
   0   6   4    12818.13    15661.81   1037.82 o 
   1   6   4   275564.28   285670.63   2820.70 o 
   2   6   4     5434.18     5620.29    159.08 o 
   3   6   4    16645.49    16567.04    247.77 o 
   4   6   4    15141.41    18177.70    421.85 o 
   5   6   4    29750.02    27301.93    397.80 o 
   6   6   4      594.09     1517.49    145.11 o 
   7   6   4    13734.48    13959.00    216.97 o 
   8   6   4     2338.89     4357.45    209.74 o 
   9   6   4     2666.87     4656.49    175.24 o 
  10   6   4    24422.35    24528.66    362.43 o 
  11   6   4    24542.52    24949.39    390.86 o 
  12   6   4      216.89     1055.98    177.03 o 
  13   6   4    27737.11    30065.35    602.17 o 
  14   6   4    13188.16    15723.86    447.38 o 
  15   6   4    14747.94    16323.52    467.07 o 
  16   6   4     2840.63     3568.05    318.04 o 
  17   6   4     2655.41     5243.03    452.28 o 
  18   6   4      214.43     1655.70    405.01 o 
   1   7   4     1088.25     1890.04     82.84 o 
   2   7   4     2474.27     3289.51    169.14 o 
   3   7   4    15207.63    15014.41    330.49 o 
   4   7   4    60296.49    63727.36    839.99 o 
   5   7   4    51324.30    51344.85    671.38 o 
   6   7   4   153238.64   158886.16   1772.89 o 
   7   7   4     6313.04     6637.06    152.88 o 
   8   7   4    98984.50    95849.62   1255.75 o 
   9   7   4       66.52      348.98    109.68 o 
  10   7   4    12371.92    12238.42    337.57 o 
  11   7   4     3771.89     3953.29    215.90 o 
  12   7   4     3676.41     3735.32    260.72 o 
  13   7   4     6325.39     7627.91    351.63 o 
  14   7   4     3283.95     3494.63    285.91 o 
  15   7   4     2028.57     2484.71    287.40 o 
  16   7   4    16612.77    14538.13    530.70 o 
  17   7   4     3578.36     3705.39    474.12 o 
  18   7   4    15306.97    13888.76    634.43 o 
   0   8   4   328078.97   340823.03   4798.29 o 
   1   8   4    78164.10    98774.89    968.54 o 
   2   8   4    68047.53    68485.26    876.41 o 
   3   8   4    16234.70    18771.30    444.09 o 
   4   8   4     9727.26    11711.96    528.80 o 
   5   8   4     5567.02     6940.54    399.65 o 
   6   8   4    16145.83    18548.49    293.52 o 
   7   8   4     2262.05     2715.77    141.69 o 
   8   8   4     6919.72     8841.11    245.44 o 
   9   8   4     8255.96    10267.51    319.90 o 
  10   8   4     1622.87     2480.38    216.25 o 
  11   8   4     4977.13     7733.27    327.25 o 
  12   8   4     9847.26    11873.09    385.63 o 
  13   8   4    46066.99    47189.44   1028.27 o 
  14   8   4      179.64     2081.11    271.06 o 
  15   8   4     8309.40     8324.27    398.33 o 
  16   8   4      426.63     1297.75    421.70 o 
  17   8   4     9341.67     8362.32    539.33 o 
  18   8   4       17.19     1320.55    413.00 o 
   1   9   4     1375.94     1299.57     89.73 o 
   2   9   4     4845.66     5631.94    227.77 o 
   3   9   4     9180.49    10008.57    264.13 o 
   4   9   4     7987.52    10342.40    307.48 o 
   5   9   4    16541.88    17469.43    289.28 o 
   6   9   4      123.44     2419.67    206.08 o 
   7   9   4     1048.18     1768.34    122.12 o 
   8   9   4     9757.80    11080.03    322.32 o 
   9   9   4     1328.71     2162.18    207.04 o 
  10   9   4     3750.17     4065.18    254.14 o 
  11   9   4     2452.51     2605.70    246.33 o 
  12   9   4     4453.98     5366.85    303.60 o 
  13   9   4     9605.87     9394.00    381.47 o 
  14   9   4     1964.84     2332.68    281.38 o 
  15   9   4     8831.24     8662.64    445.53 o 
  16   9   4     6884.15     6969.64    564.58 o 
  17   9   4      609.06     1570.75    458.73 o 
  18   9   4     1331.69     2522.44    475.95 o 
   0  10   4    41609.79    43338.03    627.85 o 
   1  10   4    55479.02    52259.59    549.21 o 
   2  10   4    17478.04    16693.29    300.13 o 
   3  10   4    45626.31    47336.09    722.43 o 
   4  10   4    60667.42    58594.87    781.85 o 
   5  10   4    38799.49    38564.98    549.48 o 
   6  10   4    29097.05    26330.48    419.00 o 
   7  10   4      550.55      626.16    158.11 o 
   8  10   4    33596.41    33208.63    583.31 o 
   9  10   4    35700.06    36818.79    641.85 o 
  10  10   4    22515.57    22579.72    575.81 o 
  11  10   4      266.20     2360.74    244.93 o 
  12  10   4     2400.45     2758.61    270.29 o 
  13  10   4    31839.63    29737.50    611.29 o 
  14  10   4     5727.68     6587.28    372.74 o 
  15  10   4      789.08     2596.47    439.53 o 
  16  10   4     4443.84     4847.63    507.97 o 
  17  10   4     5651.81     5699.62    804.86 o 
   1  11   4    86206.35    82901.95    797.84 o 
   2  11   4    81127.63    77154.71    944.44 o 
   3  11   4    43988.65    43274.74    850.22 o 
   4  11   4    33400.09    33077.79    499.51 o 
   5  11   4    16018.30    14003.37    286.19 o 
   6  11   4    14891.37    15178.16    305.78 o 
   7  11   4    68642.62    67317.04    903.41 o 
   8  11   4     2151.52     3096.30    225.96 o 
   9  11   4     4353.50     5389.71    303.96 o 
  10  11   4     5781.44     5984.54    311.90 o 
  11  11   4    21891.35    20600.49    490.35 o 
  12  11   4     1404.69     1547.25    263.23 o 
  13  11   4      263.20      857.84    260.40 o 
  14  11   4      876.86     1756.70    290.40 o 
  15  11   4     5359.50     6059.55    531.87 o 
  16  11   4     1758.55     3847.04    499.45 o 
  17  11   4      612.02     1617.02    479.94 o 
   0  12   4    44066.96    46682.02    805.35 o 
   1  12   4    15786.11    15999.21    339.02 o 
   2  12   4    12485.47    13105.87    274.72 o 
   3  12   4    25864.41    25099.92    550.76 o 
   4  12   4    20406.40    20290.03    419.41 o 
   5  12   4    18866.29    17258.90    341.27 o 
   6  12   4    23553.35    25742.39    487.23 o 
   7  12   4       29.45      294.01    182.80 o 
   8  12   4    47434.55    44931.25    743.86 o 
   9  12   4    39685.06    37961.19    672.00 o 
  10  12   4    36880.61    34735.94    648.47 o 
  11  12   4    14146.14    14104.77    427.15 o 
  12  12   4    33112.12    30411.99    626.43 o 
  13  12   4      166.93      624.71    266.35 o 
  14  12   4    26540.02    22263.54    808.13 o 
  15  12   4      473.58     1339.66    436.24 o 
  16  12   4    24408.21    21950.55    855.50 o 
  17  12   4     2138.17     2335.54    507.71 o 
   1  13   4    15047.69    14835.34    398.96 o 
   2  13   4    44306.62    42635.38    597.21 o 
   3  13   4    16601.73    15182.67    349.95 o 
   4  13   4    86558.30    82598.27   1365.28 o 
   5  13   4     1722.59     2542.65    184.23 o 
   6  13   4    74322.91    70799.88   1070.75 o 
   7  13   4     9520.57    12053.82    361.76 o 
   8  13   4    31415.28    29928.60    573.29 o 
   9  13   4      101.47      300.09    217.14 o 
  10  13   4     2990.54     3940.58    341.98 o 
  11  13   4    16908.24    19186.12    493.71 o 
  12  13   4      207.78      576.72    258.78 o 
  13  13   4     4087.12     4436.12    360.95 o 
  14  13   4     1300.54     2125.08    444.26 o 
  15  13   4    14959.52    15832.59    745.56 o 
  16  13   4    11248.96    10580.24    681.07 o 
   0  14   4    64221.80    63854.66   1206.84 o 
   1  14   4    17224.86    19410.90    596.08 o 
   2  14   4    74493.27    70282.89    835.12 o 
   3  14   4    15819.55    16719.45    437.34 o 
   4  14   4    23944.87    23833.71    569.87 o 
   5  14   4     1584.00     2524.83    261.85 o 
   6  14   4    17728.27    19420.77    565.11 o 
   7  14   4      367.20      458.80    229.77 o 
   8  14   4    24823.70    23614.94    511.14 o 
   9  14   4    20012.27    18393.98    465.36 o 
  10  14   4     7294.06     7764.60    366.12 o 
  11  14   4     5251.51     7266.38    372.90 o 
  12  14   4     8461.60     9381.61    447.42 o 
  13  14   4    12749.53    13057.47    680.69 o 
  14  14   4      211.01     1238.74    434.33 o 
  15  14   4     5655.41     6835.65    578.62 o 
  16  14   4     2667.82     3663.08    530.78 o 
   1  15   4    33423.77    32907.98    437.07 o 
   2  15   4    11362.89    14118.27    340.39 o 
   3  15   4    24720.65    29428.93    482.28 o 
   4  15   4    23405.38    24450.97    635.75 o 
   5  15   4      146.08     1856.05    530.50 o 
   6  15   4    12611.01    16965.85    590.86 o 
   7  15   4     4495.20     7169.57    351.73 o 
   8  15   4    13108.69    13698.76    463.83 o 
   9  15   4     5458.49     6796.40    393.06 o 
  10  15   4     6302.97     9380.87    429.48 o 
  11  15   4    10734.36    10933.67    461.84 o 
  12  15   4      170.52     1205.26    317.10 o 
  13  15   4     5448.21     5367.48    519.72 o 
  14  15   4     1774.62     2885.58    486.18 o 
  15  15   4     4429.52     6798.57    590.43 o 
  16  15   4     1545.87     3257.20    540.78 o 
   0  16   4    50339.80    45990.11    833.88 o 
   1  16   4     7337.33     9509.26    319.51 o 
   2  16   4     3688.98     7110.27    331.05 o 
   3  16   4    29683.57    32195.87    515.97 o 
   4  16   4    14747.13    16492.95    402.66 o 
   5  16   4     1379.96     2805.62    421.96 o 
   6  16   4    11109.59     9516.07    448.11 o 
   7  16   4      500.53     2046.69    272.73 o 
   8  16   4     5819.89     6822.51    373.94 o 
   9  16   4    11090.34    12424.17    470.09 o 
  10  16   4      515.10     2210.19    315.45 o 
  11  16   4      818.60     1714.97    323.52 o 
  12  16   4       24.13      222.62    356.45 o 
  13  16   4      478.27     1236.98    449.44 o 
  14  16   4     2142.36     2319.28    499.07 o 
  15  16   4      178.14      588.22    483.10 o 
   1  17   4    15641.13    14069.96    297.20 o 
   2  17   4     4409.40     5392.88    254.95 o 
   3  17   4    52405.09    49253.05    700.60 o 
   4  17   4     3339.31     5619.56    363.74 o 
   5  17   4     7885.59     7833.15    389.24 o 
   6  17   4     8373.74    10892.39    433.37 o 
   7  17   4    44031.50    42363.72    775.60 o 
   8  17   4     8044.55     8117.73    403.65 o 
   9  17   4      901.64     1455.01    296.23 o 
  10  17   4        0.85     1277.49    322.55 o 
  11  17   4    12879.63    11990.45    505.51 o 
  12  17   4     1713.56     1417.11    471.86 o 
  13  17   4       12.68      635.83    463.78 o 
  14  17   4        7.93      917.02    487.06 o 
  15  17   4    11863.28    11196.77    744.66 o 
   0  18   4     8702.02     7478.94    404.63 o 
   1  18   4     9479.67    10453.50    309.12 o 
   2  18   4       41.52     -165.00    185.46 o 
   3  18   4    25850.47    23654.27    494.95 o 
   4  18   4     4735.00     5402.82    307.84 o 
   5  18   4    88630.48    78205.80   1762.10 o 
   6  18   4     3990.65     5881.49    333.54 o 
   7  18   4     4695.66     5253.06    323.56 o 
   8  18   4     3276.46     4084.37    336.88 o 
   9  18   4    65589.52    63068.29   1068.63 o 
  10  18   4     1276.10     2544.42    373.29 o 
  11  18   4     6837.04     7835.71    638.36 o 
  12  18   4     5125.18     5351.16    565.91 o 
  13  18   4    10731.13    11790.68    740.46 o 
  14  18   4     2549.13     4229.18    575.60 o 
   1  19   4     1198.82     1425.55    227.86 o 
   2  19   4    12538.77    10662.09    361.40 o 
   3  19   4     1961.05     2748.11    264.05 o 
   4  19   4    18760.85    17245.69    449.79 o 
   5  19   4    15118.00    13693.79    429.42 o 
   6  19   4    36463.79    33755.90    648.37 o 
   7  19   4    14352.52    12268.65    439.74 o 
   8  19   4    21958.71    18792.83    515.60 o 
   9  19   4      441.25      -11.20    308.61 o 
  10  19   4     5977.75     5330.84    391.25 o 
  11  19   4     2952.24     1883.08    478.16 o 
  12  19   4        0.33      310.23    455.14 o 
  13  19   4     5262.49     5384.40    609.03 o 
   0  20   4     4350.77     6337.04    503.94 o 
   1  20   4    59228.82    53612.16    941.94 o 
   2  20   4     5609.91     5598.47    347.57 o 
   3  20   4     1416.80     1888.70    269.74 o 
   4  20   4     2906.80     4269.15    301.10 o 
   5  20   4     9825.92     9524.82    395.15 o 
   6  20   4       56.55     1455.15    433.50 o 
   7  20   4       53.32      281.78    469.11 o 
   8  20   4      688.64     2451.57    507.62 o 
   9  20   4      147.47     2292.56    579.45 o 
  10  20   4     8133.99     8361.07    615.53 o 
  11  20   4     7803.68     8571.69    625.55 o 
  12  20   4    10432.06    10107.47    781.61 o 
  13  20   4    26774.91    25727.21    910.10 o 
   1  21   4       65.75     1634.82    332.91 o 
   2  21   4     3345.73     5429.78    443.11 o 
   3  21   4     1062.26     1477.54    313.93 o 
   4  21   4    11665.98     9085.21    394.23 o 
   5  21   4     3809.91     4298.28    328.08 o 
   6  21   4    20337.63    16936.00    495.97 o 
   7  21   4     1851.23     1945.27    385.51 o 
   8  21   4    11223.81     8705.71    434.46 o 
   9  21   4     1036.57      174.15    362.12 o 
  10  21   4     3490.24     3619.68    488.11 o 
  11  21   4      389.49      121.35    487.26 o 
  12  21   4      175.38     -799.16    486.62 o 
   0  22   4    11197.09    19715.27   1032.92 o 
   1  22   4     8333.59    17952.36    725.42 o 
   2  22   4    15073.60    15378.28    578.59 o 
   3  22   4       50.37     1127.24    462.57 o 
   4  22   4     5704.56     8373.47    626.88 o 
   5  22   4     4380.64     5271.47    401.22 o 
   6  22   4    15348.48    14243.04    608.40 o 
   7  22   4       59.35      -35.29    323.72 o 
   8  22   4    20306.38    17172.26    536.93 o 
   9  22   4      325.82      145.74    714.38 o 
  10  22   4     6600.72     5961.36    543.72 o 
  11  22   4     2953.72     2199.23    510.33 o 
   1  23   4      969.82     2434.52    485.39 o 
   2  23   4     1371.29     4286.54    514.15 o 
   3  23   4     6109.38     8337.63    669.81 o 
   4  23   4        8.59     3602.06    583.20 o 
   5  23   4     1580.29     3823.25    527.45 o 
   6  23   4      327.26     2880.82    453.23 o 
   7  23   4    10599.35    10324.41    528.64 o 
   8  23   4      470.55     2985.09    724.37 o 
   9  23   4      126.65      636.16   1081.08 o 
  10  23   4      555.21     1110.28    719.11 o 
   0  24   4    31813.96    26050.42   1222.29 o 
   1  24   4    18278.51    18914.98    758.48 o 
   2  24   4    17166.34    16333.91    728.16 o 
   3  24   4     5403.32     9644.95    675.89 o 
   4  24   4    26885.06    24016.86    882.37 o 
   5  24   4     9650.66    10244.91    587.16 o 
   6  24   4    10481.16     9260.34    661.55 o 
   7  24   4      724.01      198.79    567.21 o 
   8  24   4     6615.21     5781.55    655.01 o 
   9  24   4    12506.02    12558.83    686.97 o 
   1  25   4     8010.45    10272.77    667.01 o 
   2  25   4     1438.63     3697.79    543.73 o 
   3  25   4    10795.47    10895.05    707.41 o 
   4  25   4    11817.21    11011.39    720.96 o 
   5  25   4     6944.20     8713.72    699.15 o 
   6  25   4    15804.51    11122.52    785.09 o 
   7  25   4    17661.04    14882.22    745.94 o 
   8  25   4     9301.15     7378.46    710.29 o 
   0  26   4     4868.89    10208.26    947.06 o 
   1  26   4     1711.15     5279.56    569.07 o 
   2  26   4     1891.13     4789.18    583.10 o 
   3  26   4    12621.32    12903.69    736.58 o 
   4  26   4       62.99     2642.27    843.18 o 
   5  26   4     6269.60     7572.50    781.95 o 
   6  26   4     2172.40     3006.40    845.24 o 
   1  27   4     6369.60    10121.08    697.14 o 
   2  27   4     6134.03    10569.52    712.75 o 
   3  27   4    12576.99    13780.51    763.13 o 
   1   1   5    35364.81    35857.89    514.85 o 
   2   1   5       96.48      764.26     61.13 o 
   3   1   5    42024.56    49125.84    590.67 o 
   4   1   5    21621.97    29132.69    540.56 o 
   5   1   5    36325.73    41827.37    402.71 o 
   6   1   5    53841.27    55218.64    553.84 o 
   7   1   5      659.44     1251.41     89.44 o 
   8   1   5   106557.55   104057.80   1056.80 o 
   9   1   5    19055.87    17992.74    269.55 o 
  10   1   5    15278.55    14394.79    250.22 o 
  11   1   5    33914.89    35684.07    425.10 o 
  12   1   5     8020.65     8880.90    221.40 o 
  13   1   5      859.87     1371.49    151.10 o 
  14   1   5     3914.40     4323.97    181.88 o 
  15   1   5    18978.96    20025.77    337.66 o 
  16   1   5     4035.27     5394.91    257.06 o 
  17   1   5     8629.06     7674.28    349.38 o 
  18   1   5    11086.46    13615.43    506.04 o 
  19   1   5      696.12     5203.96    612.84 o 
   0   2   5     6008.57     6649.01    295.49 o 
   1   2   5    22225.72    23051.41    345.44 o 
   2   2   5    11366.31    15415.66    251.98 o 
   3   2   5     4274.60     5068.00    180.71 o 
   4   2   5   218880.80   237849.11   2345.71 o 
   5   2   5     3361.47     6831.09    439.46 o 
   6   2   5    75154.09    66129.13    717.13 o 
   7   2   5     4201.58     7156.93    155.40 o 
   8   2   5    16491.14    16368.24    233.38 o 
   9   2   5       40.67      605.35    111.46 o 
  10   2   5    21294.08    23046.53    295.27 o 
  11   2   5    44975.17    43362.70    491.60 o 
  12   2   5     1611.53     2677.92    145.26 o 
  13   2   5    14532.51    16551.71    273.49 o 
  14   2   5        9.93      703.55    147.89 o 
  15   2   5     7691.40     9420.40    292.30 o 
  16   2   5     4962.49     5862.86    285.02 o 
  17   2   5      834.91     1481.45    242.86 o 
  18   2   5     1420.77     4614.81    465.11 o 
  19   2   5       31.52     2110.08    530.37 o 
   1   3   5    11760.65    10694.33    344.59 o 
   2   3   5     2737.12     3089.42    252.53 o 
   3   3   5    50679.63    53097.66    667.18 o 
   4   3   5    30746.28    32666.78    386.36 o 
   5   3   5    26803.05    27363.03    425.71 o 
   6   3   5    57888.37    57503.77    621.91 o 
   7   3   5   123949.63   124435.77   1278.72 o 
   8   3   5   140971.98   137260.63   1352.57 o 
   9   3   5    79500.27    78724.17    817.22 o 
  10   3   5     6049.98     6086.96    178.29 o 
  11   3   5     6440.04     9233.05    262.92 o 
  12   3   5     5804.66     7174.98    301.00 o 
  13   3   5     5501.43     6525.90    215.38 o 
  14   3   5     2117.84     3012.36    199.85 o 
  15   3   5     3385.60     5752.37    295.59 o 
  16   3   5    21989.07    20672.41    455.39 o 
  17   3   5     9120.66     8571.42    392.26 o 
  18   3   5     6959.07     7525.50    480.38 o 
  19   3   5    19531.23    19183.93    861.92 o 
   0   4   5      536.46     1693.82    136.55 o 
   1   4   5      190.56      792.95     81.38 o 
   2   4   5    15202.69    14852.43    317.79 o 
   3   4   5   161204.70   166859.61   1941.10 o 
   4   4   5    56797.82    55161.45    612.55 o 
   5   4   5   149657.52   157102.61   1661.66 o 
   6   4   5      510.30      713.14     68.11 o 
   7   4   5      413.07     1128.87    109.15 o 
   8   4   5     7604.07     8168.19    209.11 o 
   9   4   5      176.44     1862.61    240.52 o 
  10   4   5    57004.45    60428.46    654.03 o 
  11   4   5     2024.16     1893.12    136.47 o 
  12   4   5    31841.08    32718.72    408.59 o 
  13   4   5     1589.98     2797.57    205.88 o 
  14   4   5    30035.03    29395.86    514.87 o 
  15   4   5     4849.98     5353.29    281.59 o 
  16   4   5     6985.24     7961.91    343.28 o 
  17   4   5     1675.48     3837.26    336.44 o 
  18   4   5     7901.69     7756.12    495.15 o 
   1   5   5     1423.74     2091.41    164.21 o 
   2   5   5   135212.48   136034.83   1764.93 o 
   3   5   5    10087.35     9913.28    291.36 o 
   4   5   5    61252.97    60309.00    821.95 o 
   5   5   5    54494.25    60775.06    712.94 o 
   6   5   5     9738.72    10549.68    179.42 o 
   7   5   5    41252.43    43769.63    500.02 o 
   8   5   5    10517.17    12183.93    204.16 o 
   9   5   5     7652.09     8264.44    230.90 o 
  10   5   5    16698.14    17340.71    284.04 o 
  11   5   5     4341.02     5484.21    198.30 o 
  12   5   5     7138.56     6942.17    224.44 o 
  13   5   5      561.59      777.37    231.27 o 
  14   5   5    10315.05    10174.12    367.24 o 
  15   5   5     8089.36     8101.64    361.42 o 
  16   5   5     9878.10    12084.14    413.44 o 
  17   5   5    15386.63    15665.82    574.75 o 
  18   5   5       12.14     1834.72    401.66 o 
   0   6   5    36576.26    47287.71   1237.38 o 
   1   6   5     1298.50     1584.90    125.24 o 
   2   6   5    88530.63    87504.32   1191.42 o 
   3   6   5    66238.09    70369.93    870.01 o 
   4   6   5     7608.64     8891.19    237.93 o 
   5   6   5   109010.13   109342.07   1442.35 o 
   6   6   5    10382.02    12630.40    246.48 o 
   7   6   5     4971.77     5266.31    159.42 o 
   8   6   5   101101.93    99535.67   1082.66 o 
   9   6   5     5030.49     4424.64    154.23 o 
  10   6   5    32243.79    31814.35    415.71 o 
  11   6   5    24127.66    23698.47    352.50 o 
  12   6   5      744.32     1854.16    186.05 o 
  13   6   5    68744.92    63486.50   1010.16 o 
  14   6   5     3038.53     4512.68    324.55 o 
  15   6   5    17330.55    16504.46    475.76 o 
  16   6   5    18509.59    17212.58    500.99 o 
  17   6   5     4862.00     4712.08    793.54 o 
  18   6   5    11154.79    10743.91    588.97 o 
   1   7   5       13.16      549.88     78.05 o 
   2   7   5     4856.54     5073.19    199.23 o 
   3   7   5    58107.22    56856.18    687.05 o 
   4   7   5       72.68     3175.73    262.36 o 
   5   7   5     2208.74     3989.25    351.78 o 
   6   7   5      763.46     2530.23    235.10 o 
   7   7   5       12.81      693.74    115.86 o 
   8   7   5     5370.70     8481.06    238.59 o 
   9   7   5     2141.82     3052.86    236.19 o 
  10   7   5      993.35     3072.84    165.77 o 
  11   7   5     2515.60     4485.01    230.20 o 
  12   7   5     1720.62     2059.28    236.28 o 
  13   7   5      160.78     2065.17    277.44 o 
  14   7   5      471.01      844.96    276.74 o 
  16   7   5     1485.56     2324.93    341.99 o 
  17   7   5       98.76     2495.01    406.10 o 
  18   7   5     3187.15     5063.64    470.44 o 
   0   8   5   562389.63   564414.38   7975.66 o 
   1   8   5    13896.06    18002.90    463.40 o 
   2   8   5    42366.01    40992.96    558.47 o 
   3   8   5    74799.77    71729.77    916.23 o 
   4   8   5    25635.12    26413.58    425.18 o 
   5   8   5   173512.25   174460.44   2263.27 o 
   6   8   5       92.19      219.00    156.06 o 
   7   8   5     5794.20     5672.26    205.77 o 
   8   8   5    66828.30    66544.62   1226.53 o 
   9   8   5     9842.35    10606.66    260.99 o 
  10   8   5    19561.48    18746.73    416.34 o 
  11   8   5    42838.44    44909.30    808.07 o 
  12   8   5     5652.89     6523.75    331.88 o 
  13   8   5    47584.83    47861.09    896.45 o 
  14   8   5     4144.03     4882.33    342.81 o 
  15   8   5     6546.61     6678.02    420.56 o 
  16   8   5     3136.16     2883.30    403.77 o 
  17   8   5     2006.45     2694.52    409.73 o 
  18   8   5    12278.31    12607.89    621.47 o 
   1   9   5      201.50      640.52     83.65 o 
   2   9   5   106272.64    96015.55   1202.22 o 
   3   9   5    40264.62    39924.96    622.56 o 
   4   9   5    50211.43    48138.52    656.58 o 
   5   9   5    39875.57    42328.72    633.85 o 
   6   9   5       43.16      495.62    119.41 o 
   7   9   5    62907.95    61792.06    821.24 o 
   8   9   5    19941.44    20867.62    377.67 o 
   9   9   5    34292.34    34210.09    599.61 o 
  10   9   5    23945.37    23661.55    491.66 o 
  11   9   5      105.07     1170.25    223.62 o 
  12   9   5     8369.81     8467.71    359.57 o 
  13   9   5      853.74     1818.94    292.20 o 
  14   9   5     5409.88     5205.25    358.44 o 
  15   9   5     6413.28     6538.81    473.84 o 
  16   9   5    20003.88    19211.84    774.34 o 
  17   9   5     7265.76     6972.93    507.80 o 
  18   9   5     3523.94     4128.60   1422.21 o 
   0  10   5       99.25     2023.31    200.13 o 
   1  10   5     4423.09     4312.84    168.78 o 
   2  10   5    12633.31    11295.88    244.39 o 
   3  10   5    81590.03    81476.53   1046.43 o 
   4  10   5     1395.81     2114.51    147.32 o 
   5  10   5    24425.57    23357.20    412.71 o 
   6  10   5     1818.78     1965.03    144.39 o 
   7  10   5      327.98      521.17    135.58 o 
   8  10   5     7853.89     7908.12    302.47 o 
   9  10   5    10634.75     9697.54    330.20 o 
  10  10   5    28946.97    29097.89    562.70 o 
  11  10   5      742.93     1281.91    234.37 o 
  12  10   5     8167.95     7685.21    389.45 o 
  13  10   5     1067.94     3547.50    318.55 o 
  14  10   5    18246.26    17123.04    536.94 o 
  15  10   5     6641.91     7546.90    590.43 o 
  16  10   5     2386.37     3224.51    471.03 o 
  17  10   5     1039.22     1428.65    458.65 o 
   1  11   5       84.12      699.40    126.61 o 
   2  11   5     5583.38     9613.58    433.70 o 
   3  11   5     1746.25     2080.40    168.09 o 
   4  11   5    24939.12    23473.33    395.73 o 
   5  11   5    31138.60    32653.09    621.88 o 
   6  11   5    13647.33    14477.23    326.17 o 
   7  11   5    92543.54    96104.05   1492.99 o 
   8  11   5    33555.28    31315.73    631.24 o 
   9  11   5    19613.66    20211.61    588.69 o 
  10  11   5     1157.22     1881.04    311.50 o 
  11  11   5      999.19     2488.13    279.88 o 
  12  11   5       21.05     1276.36    285.35 o 
  13  11   5      828.59     2085.38    309.65 o 
  14  11   5     2745.37     2707.05    336.85 o 
  15  11   5     7641.91     8104.42    600.60 o 
  16  11   5     4770.68     5644.49    529.04 o 
  17  11   5     8822.56     8797.45    668.02 o 
   0  12   5    12799.29    11915.70    276.05 o 
   1  12   5    22671.34    26167.04    544.01 o 
   2  12   5    17555.64    16667.72    309.25 o 
   3  12   5      282.50     1594.84    173.34 o 
   4  12   5     7472.50     7789.26    284.59 o 
   5  12   5       56.79     3032.53    260.84 o 
   6  12   5      459.94     1959.79    245.76 o 
   7  12   5      495.97     1571.55    222.99 o 
   8  12   5     8653.38     9638.86    370.37 o 
   9  12   5     1770.29     3552.43    414.37 o 
  10  12   5     5922.63     7291.94    376.12 o 
  11  12   5     1497.09     2711.42    292.69 o 
  12  12   5     6090.49     7814.45    413.15 o 
  13  12   5     3552.72     6017.33    387.23 o 
  14  12   5      141.62     1547.91    419.28 o 
  15  12   5      688.08     2453.90    454.55 o 
  16  12   5      582.99     2038.56    652.81 o 
  17  12   5       25.58     1178.09    475.34 o 
   1  13   5     9602.59    10093.79    434.00 o 
   2  13   5    70941.91    64628.08    773.78 o 
   3  13   5     4977.40     7432.31    346.82 o 
   4  13   5      418.94     2164.20    198.92 o 
   5  13   5     6611.23     9993.26    462.12 o 
   6  13   5    31933.74    33797.39    618.14 o 
   7  13   5    12951.87    16333.64    447.11 o 
   8  13   5    12702.13    14527.99    442.89 o 
   9  13   5     8835.62     8737.64    385.48 o 
  10  13   5    17442.26    16843.13    494.31 o 
  11  13   5    21821.73    20190.05    553.24 o 
  12  13   5     3713.28     4115.79    342.03 o 
  13  13   5      204.06      545.56    303.50 o 
  14  13   5    11574.96    10897.64    649.93 o 
  15  13   5     6302.00     8656.13    636.34 o 
  16  13   5     6716.55     6634.66    594.26 o 
   0  14   5    28371.46    26201.90    810.97 o 
   1  14   5    42977.10    40970.79    561.64 o 
   2  14   5      479.49     3683.19    284.40 o 
   3  14   5     6925.25     9994.88    502.25 o 
   4  14   5    15802.59    17191.31    505.48 o 
   5  14   5      559.59     5540.76    621.47 o 
   6  14   5     5551.09     6675.64    392.80 o 
   7  14   5      412.63     2159.28    252.26 o 
   8  14   5      940.69     1448.35    255.64 o 
   9  14   5     2147.33     3687.57    301.39 o 
  10  14   5     4209.51     4873.13    340.09 o 
  11  14   5     2722.12     3684.75    327.76 o 
  12  14   5     6921.83     7284.33    419.46 o 
  13  14   5     7141.19    12156.45    661.19 o 
  14  14   5     3240.41     3288.14    476.61 o 
  15  14   5     6339.92     7264.31    590.91 o 
  16  14   5     6781.24     6968.75    606.80 o 
   1  15   5    35243.25    32037.50    616.55 o 
   2  15   5    11335.71    10496.03    377.34 o 
   3  15   5   114858.97   109823.85   1549.17 o 
   4  15   5     4695.20     5810.50    284.33 o 
   5  15   5     1806.51     2990.75    290.68 o 
   6  15   5   100551.64    93908.63   1416.96 o 
   7  15   5       20.46     1563.97    248.03 o 
   8  15   5    25778.13    26419.41    574.43 o 
   9  15   5    28032.80    28009.84    647.75 o 
  10  15   5     2331.86     2813.07    314.00 o 
  11  15   5    18268.39    17233.38    536.52 o 
  12  15   5     2122.74     2378.28    337.26 o 
  13  15   5       28.96      294.73    448.10 o 
  14  15   5     2015.80     2587.45    482.62 o 
  15  15   5    18407.78    17658.91    799.11 o 
  16  15   5      512.03      971.28    494.56 o 
   0  16   5     1750.43     3089.85    356.83 o 
   1  16   5      838.88      258.93    173.30 o 
   2  16   5    43830.09    40565.51    575.01 o 
   3  16   5      207.98     1817.64    236.08 o 
   4  16   5    57601.72    53894.66    751.39 o 
   5  16   5    17852.24    19634.69    498.05 o 
   6  16   5    21198.78    19158.85    486.78 o 
   7  16   5    30522.99    27237.41    587.51 o 
   8  16   5      681.06      595.67    263.95 o 
   9  16   5    38504.77    34100.39    689.80 o 
  10  16   5     3345.34     3221.63    334.35 o 
  11  16   5     9329.77     8838.49    451.28 o 
  12  16   5     5604.57     5482.26    519.30 o 
  13  16   5     4484.39     4630.80    518.03 o 
  14  16   5      264.94      748.13    463.33 o 
  15  16   5     1271.77     1088.44    490.05 o 
   1  17   5       94.66      141.19    156.25 o 
   2  17   5     5000.33     6585.83    271.78 o 
   3  17   5     9757.04    10780.79    481.06 o 
   4  17   5    26741.63    22728.63    551.00 o 
   5  17   5    25066.10    24530.94    520.00 o 
   6  17   5    17083.50    18229.36    487.66 o 
   7  17   5    64600.48    63190.29   1032.42 o 
   8  17   5    25507.25    23154.99    561.93 o 
   9  17   5    12034.01    10465.67    439.35 o 
  10  17   5     6216.00     5128.33    364.13 o 
  11  17   5     3930.74     4217.08    381.00 o 
  12  17   5     1960.36     1438.01    465.65 o 
  13  17   5     3745.26     3567.66    518.52 o 
  14  17   5     2863.65     2941.35    532.46 o 
  15  17   5     1184.68     1540.16    518.40 o 
   0  18   5      876.44      968.00    274.93 o 
   1  18   5    21729.36    20126.73    416.49 o 
   2  18   5       31.84     -361.41    180.71 o 
   3  18   5    16038.17    13174.66    391.07 o 
   4  18   5    11443.99    12972.46    397.40 o 
   5  18   5     5027.10     9399.90    417.87 o 
   6  18   5     6961.34     7098.07    353.02 o 
   7  18   5    13854.87    12667.28    449.86 o 
   8  18   5     5290.12     5494.56    359.83 o 
   9  18   5     1786.13     5422.71    924.19 o 
  10  18   5    11164.12     9965.63    459.54 o 
  11  18   5       89.53       95.90    415.65 o 
  12  18   5    12331.73    10498.91    693.43 o 
  13  18   5     3900.99     3908.95    550.00 o 
  14  18   5    20826.59    18645.09    865.85 o 
   1  19   5      430.98      558.75    219.70 o 
   2  19   5     5283.78     5763.76    296.78 o 
   3  19   5    19617.35    17283.02    441.27 o 
   4  19   5    10089.87    10460.57    384.96 o 
   5  19   5     2940.26     6337.54    582.59 o 
   6  19   5     4126.91     6828.17    443.96 o 
   7  19   5     1925.37     8494.74    719.94 o 
   8  19   5      546.43     1240.47    326.05 o 
   9  19   5      616.99     2365.05    335.06 o 
  10  19   5     4444.91     3818.32    417.36 o 
  11  19   5       37.07      -95.65    431.75 o 
  12  19   5     3632.92     3917.73    514.55 o 
  13  19   5       62.13     1148.72    492.18 o 
   0  20   5    26669.59    25268.81    808.80 o 
   1  20   5     1078.55     3103.68    687.22 o 
   2  20   5     4736.58     5503.78    339.62 o 
   3  20   5    19088.86    17581.31    450.83 o 
   4  20   5     7210.92     5665.68    333.52 o 
   5  20   5    14043.83    12007.65    420.10 o 
   6  20   5      945.58      903.46    366.75 o 
   7  20   5     4303.61     3552.57    337.43 o 
   8  20   5    33831.43    28484.45    665.97 o 
   9  20   5     1466.21      737.57    315.98 o 
  10  20   5    19122.72    16546.29    734.33 o 
  11  20   5     4348.98     4592.55    541.07 o 
  12  20   5      806.24     1632.67    498.70 o 
  13  20   5    27881.53    23617.02    880.22 o 
   1  21   5     6733.05     7678.55    404.25 o 
   2  21   5    13406.88    12927.05    460.66 o 
   3  21   5    11109.42    13771.12    485.63 o 
   4  21   5     4185.63     5497.17    373.04 o 
   5  21   5     1690.03     2200.94    303.71 o 
   6  21   5    16725.02    13901.53    465.45 o 
   7  21   5     1364.95     1425.54    371.27 o 
   8  21   5     2544.52     2954.66    436.33 o 
   9  21   5     2651.40     4109.90    449.88 o 
  10  21   5     5489.10     4753.23    512.78 o 
  11  21   5      439.28      923.05    677.58 o 
  12  21   5      259.47     -371.25    486.73 o 
   0  22   5    85960.61    76268.06   2256.08 o 
   1  22   5     1313.85     4437.29    502.08 o 
   2  22   5    29350.82    26366.42    715.25 o 
   3  22   5     4849.10     5120.72    373.19 o 
   4  22   5     3449.81     3658.44    374.13 o 
   5  22   5    19284.63    15175.51    540.41 o 
   6  22   5      228.80      460.03    462.69 o 
   7  22   5     4824.30     5624.14    411.16 o 
   8  22   5    11388.19    11243.16    535.84 o 
   9  22   5      391.39     2270.63    521.50 o 
  10  22   5     3162.87     3751.21    587.57 o 
  11  22   5     1031.23     2645.17    577.92 o 
   1  23   5     3180.06     5957.33    544.50 o 
   2  23   5    20714.40    18210.94    756.82 o 
   3  23   5    24974.95    23205.42    693.90 o 
   4  23   5    15966.33    12936.42    516.97 o 
   5  23   5    25964.70    20387.11    608.70 o 
   6  23   5     3921.96     2828.65    398.07 o 
   7  23   5    20053.40    16383.05    600.14 o 
   8  23   5     8481.76     7188.17    649.58 o 
   9  23   5     7321.01     4821.63    533.78 o 
  10  23   5    15806.80    12398.55    679.10 o 
   0  24   5     1496.24    11357.25    939.09 o 
   1  24   5       50.92    10302.97    654.04 o 
   2  24   5     1725.33     5729.98    856.78 o 
   3  24   5     5276.26     9021.19    648.84 o 
   4  24   5      788.01     3061.73    570.94 o 
   5  24   5     2153.23     4945.72    911.63 o 
   6  24   5      640.38      881.26    413.84 o 
   7  24   5      408.98     1221.05    781.38 o 
   8  24   5       31.99     -521.83    731.36 o 
   9  24   5     5998.06     6433.79    848.99 o 
   1  25   5      123.82     4428.94    542.82 o 
   2  25   5      306.69     4592.59    561.03 o 
   3  25   5     5097.58    10843.21    704.60 o 
   4  25   5     1632.01     3838.43    803.15 o 
   5  25   5     6862.27     8733.42    754.38 o 
   6  25   5      898.81     2440.45    852.03 o 
   7  25   5     7376.39     8139.64    741.92 o 
   0  26   5    15775.75    18187.88   1111.69 o 
   1  26   5    11475.21    12516.84    723.72 o 
   2  26   5     1400.63     4820.54    581.94 o 
   3  26   5     3282.66     8778.42    689.54 o 
   4  26   5      339.79     2556.48    850.14 o 
   5  26   5     1356.84     3494.41    754.63 o 
   6  26   5     1749.45     2030.46    923.16 o 
   1  27   5     1290.91     5299.26    603.09 o 
   2  27   5    17782.23    18737.63    810.78 o 
   3  27   5     2337.16     7591.05    694.99 o 
   0   0   6     2802.50     2833.35    192.50 o 
   1   0   6      958.29     1440.24    162.98 o 
   2   0   6     6627.82     5670.21    207.19 o 
   3   0   6   618730.44   628115.75   9194.31 o 
   4   0   6     1580.09     2916.74    140.52 o 
   5   0   6   233207.47   241700.72   3394.46 o 
   6   0   6     8480.52     8523.33    197.72 o 
   7   0   6    41370.55    39732.62    597.85 o 
   8   0   6      850.30     1116.48    135.77 o 
   9   0   6       85.81      215.43    136.60 o 
  10   0   6      237.75      385.46    156.02 o 
  11   0   6    70604.81    68169.70   1002.83 o 
  12   0   6    14603.40    13207.01    356.84 o 
  13   0   6    82577.95    79137.85   1296.75 o 
  14   0   6     9766.71    10398.17    393.80 o 
  15   0   6    12582.99    11779.09    433.20 o 
  16   0   6      159.62     -276.81    245.00 o 
  17   0   6     5497.82     5268.42    517.67 o 
  18   0   6      441.66      873.63    464.34 o 
  19   0   6     1389.96     2369.79    642.36 o 
   1   1   6    11622.93    12130.20    220.17 o 
   2   1   6    53208.35    52166.01   1095.07 o 
   3   1   6   299541.22   305453.06   3403.69 o 
   4   1   6     8966.43     9185.13    144.19 o 
   5   1   6   171618.66   178126.27   1696.02 o 
   6   1   6    55072.75    55809.71    559.00 o 
   7   1   6    78382.07    75047.87    737.64 o 
   8   1   6     2733.28     3922.77    135.25 o 
   9   1   6    27477.03    29691.13    373.10 o 
  10   1   6     1583.55     2004.46    174.90 o 
  11   1   6     1291.75     2733.19    151.08 o 
  12   1   6    25794.77    25528.32    368.82 o 
  13   1   6       27.29     1066.59    149.01 o 
  14   1   6     1779.10     1705.29    166.07 o 
  15   1   6    10282.49     9900.48    263.38 o 
  16   1   6     2937.22     3042.62    262.45 o 
  17   1   6     6533.28     6457.80    332.31 o 
  18   1   6      903.72     2335.96    379.03 o 
  19   1   6    25051.09    25346.42    958.77 o 
   0   2   6    62593.62    60272.18   1125.76 o 
   1   2   6    12161.48    12244.73    201.91 o 
   2   2   6     7260.33     8977.97    168.84 o 
   3   2   6    85862.95    87190.73   1098.01 o 
   4   2   6   127035.29   131464.27   1258.62 o 
   5   2   6   198314.27   201582.92   2020.91 o 
   6   2   6    20316.44    20566.14    265.26 o 
   7   2   6     5751.45     7078.35    160.85 o 
   8   2   6    15079.99    15164.17    258.49 o 
   9   2   6     5495.92     5230.88    168.29 o 
  10   2   6     3784.26     6129.71    286.23 o 
  11   2   6    13464.38    16036.49    414.53 o 
  12   2   6      510.05      808.28    145.68 o 
  13   2   6    37256.38    36648.68    454.69 o 
  14   2   6      396.46     1031.19    169.82 o 
  15   2   6    31710.08    30294.24    471.14 o 
  16   2   6     1278.96     1454.85    233.23 o 
  17   2   6    10913.88     9593.09    367.21 o 
  18   2   6     4632.50     5452.03    479.64 o 
  19   2   6     5144.67     7838.76    701.42 o 
   1   3   6    14543.65    14839.24    365.17 o 
   2   3   6    71611.66    72019.42    873.90 o 
   3   3   6    84611.86    89670.40   1084.47 o 
   4   3   6       36.10      360.66     78.46 o 
   5   3   6     7180.97     9111.96    205.27 o 
   6   3   6    40307.02    40959.19    493.32 o 
   7   3   6     4379.32     7461.98    464.18 o 
   8   3   6     4740.31     5780.63    255.50 o 
   9   3   6     2314.87     4223.86    210.77 o 
  10   3   6    18655.52    20205.75    303.48 o 
  11   3   6     4766.63     5637.42    182.56 o 
  12   3   6     3893.20     4253.35    174.75 o 
  13   3   6        6.44     1509.68    152.11 o 
  14   3   6    10546.50     9958.85    279.04 o 
  15   3   6     8309.95    10169.34    343.78 o 
  16   3   6    12234.51    12297.76    378.04 o 
  17   3   6     1135.29     3846.19    336.31 o 
  18   3   6       30.88      909.68    394.11 o 
  19   3   6      121.23    10712.51   1371.96 o 
   0   4   6    26307.84    27123.20    525.68 o 
   1   4   6    36496.21    36064.13    833.77 o 
   2   4   6    11738.40    11348.48    262.12 o 
   3   4   6    13985.65    15725.59    501.21 o 
   4   4   6    90582.61    90688.62   1105.36 o 
   5   4   6    15070.56    17457.53    248.95 o 
   6   4   6       71.20      334.93     73.48 o 
   7   4   6    20116.52    18937.68    264.55 o 
   8   4   6    72376.98    72715.84    751.04 o 
   9   4   6    29426.28    27391.59    365.29 o 
  10   4   6    14087.00    14534.98    260.21 o 
  11   4   6      929.80     1593.59    134.78 o 
  12   4   6    17923.03    20325.92    321.31 o 
  13   4   6      439.93     1150.47    166.30 o 
  14   4   6    18246.98    20309.95    463.96 o 
  15   4   6    11173.91    10391.27    349.04 o 
  16   4   6     1627.47     2038.06    256.74 o 
  17   4   6     6947.56     7669.10    424.63 o 
  18   4   6     6415.62     7063.17    511.47 o 
   1   5   6    22819.90    23019.57    529.79 o 
   2   5   6     7548.33     7587.22    237.23 o 
   3   5   6    36016.23    34189.60    489.84 o 
   4   5   6    25420.02    24106.46    381.32 o 
   5   5   6    78994.46    76815.17    952.12 o 
   6   5   6     1299.20     1691.65    106.74 o 
   7   5   6   221576.41   224681.53   2390.89 o 
   8   5   6    10599.41    12033.73    212.39 o 
   9   5   6    21821.80    23381.84    326.53 o 
  10   5   6     9047.30     8565.35    219.56 o 
  11   5   6    10854.80    15365.73    419.01 o 
  12   5   6      861.68     1390.27    175.86 o 
  13   5   6      243.91     1022.55    220.16 o 
  14   5   6     5497.68     5520.33    305.38 o 
  15   5   6     1603.59     4326.89    294.37 o 
  16   5   6     5481.22     6460.20    358.07 o 
  17   5   6    11096.96    13120.27    540.05 o 
  18   5   6     1614.88     1394.51    457.60 o 
   0   6   6   219887.25   225296.00   4053.54 o 
   1   6   6    19450.79    18120.34    253.86 o 
   2   6   6    28764.67    24918.85    456.66 o 
   3   6   6      884.79     2990.49    209.59 o 
   4   6   6      604.89     1929.74    250.22 o 
   5   6   6     7764.35     7564.60    359.35 o 
   6   6   6     6899.66     6345.06    210.78 o 
   7   6   6    19003.79    17548.40    307.13 o 
   8   6   6     7534.80     9624.62    237.97 o 
   9   6   6     3165.00     4014.38    151.89 o 
  10   6   6     2378.51     2810.06    169.09 o 
  11   6   6      149.36      897.62    156.50 o 
  12   6   6    33656.80    32021.16    620.82 o 
  13   6   6    12531.58    15036.57    434.37 o 
  14   6   6    13058.28    14000.76    407.74 o 
  15   6   6     3573.09     4884.95    375.69 o 
  16   6   6        7.92     1062.16    345.63 o 
  17   6   6        7.58     1191.01    382.14 o 
  18   6   6     1376.00     2385.58    480.17 o 
   1   7   6    98033.82   100312.41   1145.01 o 
   2   7   6      223.08     1223.91     96.48 o 
   3   7   6   313857.38   306154.31   3645.04 o 
   4   7   6     6023.10     5827.67    232.40 o 
   5   7   6    48331.34    48497.35    698.18 o 
   6   7   6      615.47      933.04    121.71 o 
   7   7   6     8995.22    12043.42    275.39 o 
   8   7   6     1916.85     4861.71    191.21 o 
   9   7   6   105407.13   105526.38   1319.22 o 
  10   7   6     7307.84     7096.92    244.93 o 
  11   7   6    46431.41    43944.05    805.73 o 
  12   7   6      310.77      870.69    245.05 o 
  13   7   6     2268.79     3208.09    295.85 o 
  14   7   6     3533.53     3271.05    315.73 o 
  15   7   6    96156.22    86673.78   1329.50 o 
  16   7   6       45.41      780.54    342.50 o 
  17   7   6    34291.15    29886.78    835.97 o 
  18   7   6      187.26       40.63    448.89 o 
   0   8   6     7896.98     9738.11    278.92 o 
   1   8   6     5083.96     7345.20    165.54 o 
   2   8   6     4566.31     3892.15    161.92 o 
   3   8   6      702.67     2178.47    154.83 o 
   4   8   6     1426.71     4145.63    208.34 o 
   5   8   6    12060.72    13849.92    444.19 o 
   6   8   6      406.22      935.33    123.94 o 
   7   8   6    66186.44    61958.57    891.43 o 
   8   8   6    25640.01    27231.51    480.09 o 
   9   8   6    22426.13    21549.88    374.91 o 
  10   8   6      339.07      890.16    218.80 o 
  11   8   6    10895.91    12963.66    422.47 o 
  12   8   6    31199.37    30939.22    659.71 o 
  13   8   6      641.07     2771.73    312.30 o 
  14   8   6    18333.69    16965.93    519.89 o 
  15   8   6      173.63     1038.74    306.65 o 
  16   8   6       20.54      209.85    382.40 o 
  17   8   6     1766.80     2578.05    497.14 o 
  18   8   6      978.35     1277.86    530.61 o 
   1   9   6    15664.27    14439.06    212.33 o 
   2   9   6     2153.27     3497.20    230.30 o 
   3   9   6    17130.61    24191.97    536.23 o 
   4   9   6     5167.28     6390.23    238.83 o 
   5   9   6     3082.13     8907.67    246.60 o 
   6   9   6    15115.69    13527.62    380.95 o 
   7   9   6    46890.03    48715.93    732.89 o 
   9   9   6     9490.10    13143.67    403.42 o 
  10   9   6     6768.36     7056.60    345.84 o 
  11   9   6    16595.00    16289.63    467.69 o 
  12   9   6     3978.69     4910.90    327.56 o 
  13   9   6       34.61      840.40    276.49 o 
  14   9   6     1891.03     2890.92    322.16 o 
  15   9   6       66.37     2552.51    374.22 o 
  16   9   6     2290.60     3139.98    414.86 o 
  17   9   6     1541.07     2402.91    484.61 o 
  18   9   6        1.61        3.81    705.96 o 
   0  10   6    66022.99    63097.21    964.64 o 
   1  10   6    70675.47    61570.77    634.86 o 
   2  10   6    13130.18    13178.38    340.87 o 
   3  10   6    66749.34    71019.26    922.69 o 
   4  10   6    51716.87    49849.30    687.25 o 
   5  10   6    12337.58    14795.36    303.94 o 
   6  10   6     7732.52     7049.35    436.28 o 
   7  10   6    20183.17    23126.98    458.36 o 
   8  10   6    10364.26     8893.70    346.33 o 
   9  10   6    28165.08    26995.97    580.14 o 
  10  10   6     1893.78     3142.05    268.69 o 
  11  10   6     2669.75     3313.83    285.23 o 
  12  10   6     9408.92     8405.51    401.25 o 
  13  10   6     9296.36    10552.80    441.95 o 
  14  10   6     8041.68     9217.84    445.62 o 
  15  10   6    16413.19    16740.54    723.56 o 
  16  10   6     1143.07     1545.96    445.17 o 
  17  10   6     5777.16     5431.71    554.76 o 
   1  11   6     1983.09     2255.39    140.78 o 
   2  11   6    43001.14    46624.96    643.99 o 
   3  11   6    15735.34    14509.70    292.33 o 
   4  11   6    10249.03    10239.42    260.87 o 
   5  11   6    10149.48    13556.82    431.94 o 
   6  11   6    39479.66    42156.57    655.79 o 
   7  11   6    14152.07    19866.10    404.79 o 
   8  11   6     3336.36     4354.39    275.99 o 
   9  11   6    14855.38    14111.94    427.11 o 
  10  11   6    30126.18    27054.56    603.80 o 
  11  11   6    15167.24    14906.45    468.59 o 
  12  11   6    20293.20    19358.93    542.00 o 
  13  11   6     2296.05     3180.12    324.13 o 
  14  11   6     8602.11     8109.63    442.39 o 
  15  11   6    10260.44    10544.43    638.77 o 
  16  11   6    17055.30    16009.14    735.52 o 
  17  11   6     8780.42    10887.47    850.01 o 
   0  12   6      591.78      528.68    140.67 o 
   1  12   6     8446.03    10683.09    206.54 o 
   2  12   6      147.14      255.27    151.53 o 
   3  12   6    61306.68    59723.34    806.68 o 
   4  12   6    45019.50    42532.55    621.91 o 
   5  12   6    66188.63    65373.27    886.76 o 
   6  12   6      750.51     1846.49    211.79 o 
   7  12   6    25514.97    25463.71    555.35 o 
   8  12   6     2991.63     4068.79    389.53 o 
   9  12   6     4529.20     5302.74    332.15 o 
  10  12   6     3798.63     3983.09    304.05 o 
  11  12   6    25456.75    23020.54    578.67 o 
  12  12   6      709.12     1673.59    295.90 o 
  13  12   6    44777.11    39274.46    818.37 o 
  14  12   6      274.79      956.61    409.49 o 
  15  12   6    20910.76    18394.80    763.19 o 
  16  12   6     1209.75     1608.16    464.90 o 
  17  12   6     8996.87     9426.95    826.33 o 
   1  13   6     4859.63     3617.79    274.92 o 
   2  13   6    30066.15    29388.24    591.84 o 
   3  13   6    12187.10    12975.02    438.37 o 
   4  13   6     1789.93     2952.70    325.28 o 
   5  13   6   110904.42   109393.44   1465.52 o 
   6  13   6    10716.42    11672.12    366.89 o 
   7  13   6    94255.30    89263.83   1417.26 o 
   8  13   6    19020.79    18096.63    487.07 o 
   9  13   6    45499.66    41497.20    799.07 o 
  10  13   6     1174.95     1943.20    276.90 o 
  11  13   6      680.16     2334.37    298.08 o 
  12  13   6      347.29      599.68    286.94 o 
  13  13   6      688.16      731.46    311.62 o 
  14  13   6       30.60      892.24    416.70 o 
  15  13   6    13146.29    12204.95    686.25 o 
  16  13   6       70.48      585.93    457.23 o 
   0  14   6      275.60     1010.09    232.16 o 
   1  14   6      200.30      577.92    157.50 o 
   2  14   6     2690.50     3060.81    185.55 o 
   3  14   6   124067.17   118156.34   1419.05 o 
   4  14   6     3140.71     3738.00    299.29 o 
   5  14   6   133359.78   125035.34   1591.43 o 
   6  14   6     6192.23     8804.02    610.40 o 
   7  14   6     9089.72     9353.40    363.68 o 
   8  14   6     2990.39     4103.03    309.32 o 
   9  14   6     5964.13     5892.33    350.57 o 
  10  14   6      709.98      506.17    272.25 o 
  11  14   6    21982.14    20708.79    570.24 o 
  12  14   6     4638.43     5498.10    379.25 o 
  13  14   6    54409.13    50163.20   1293.46 o 
  14  14   6     3485.32     3670.01    482.82 o 
  15  14   6     6930.04     7245.06    585.67 o 
  16  14   6     2265.05     2390.90    502.97 o 
   1  15   6     1260.15     1992.59    237.69 o 
   2  15   6      505.06     1153.21    206.96 o 
   3  15   6    30113.03    33196.12    524.16 o 
   4  15   6     6363.12     7411.86    344.88 o 
   5  15   6    42701.91    48878.51    816.18 o 
   6  15   6       18.87     3056.57    366.90 o 
   7  15   6    27512.83    30431.17    615.44 o 
   8  15   6     2750.58     4007.98    295.11 o 
   9  15   6    12987.36    15029.17    489.57 o 
  10  15   6     4560.37     4216.40    338.67 o 
  11  15   6       21.10     1272.29    436.56 o 
  12  15   6      151.46      787.15    313.63 o 
  13  15   6      200.01      279.80    415.50 o 
  14  15   6      145.62      636.73    437.10 o 
  15  15   6     1483.73     3029.46    505.43 o 
   0  16   6       90.75     -183.70    248.43 o 
   1  16   6      745.14       92.08    134.07 o 
   2  16   6       14.42      648.96    176.31 o 
   3  16   6    11839.48    14214.41    350.48 o 
   4  16   6    19335.42    22281.89    852.01 o 
   5  16   6    52773.69    50215.09   1113.96 o 
   6  16   6      313.06      873.10    290.97 o 
   7  16   6     1454.91     3248.76    382.02 o 
   8  16   6     2200.82     1925.11    285.71 o 
   9  16   6     1485.84     2296.75    352.71 o 
  10  16   6     1260.92     1778.46    562.65 o 
  11  16   6      449.73      506.22    306.54 o 
  12  16   6     1788.12     2873.99    468.57 o 
  13  16   6     7909.51     8795.00    636.15 o 
  14  16   6     2248.80     3407.03    511.02 o 
  15  16   6     2330.35     2297.48    511.36 o 
   1  17   6      724.77       70.81    156.76 o 
   2  17   6    42171.04    35369.34    645.47 o 
   3  17   6     5300.16     5776.78    274.51 o 
   4  17   6        3.61     1279.22    208.56 o 
   5  17   6    11387.57    16600.65    694.55 o 
   6  17   6    23823.32    22826.88    536.21 o 
   7  17   6    28266.23    38359.65   1041.81 o 
   8  17   6     6210.55     7362.37    393.25 o 
   9  17   6     2522.31     3696.98    325.67 o 
  10  17   6      338.89     -334.58    287.44 o 
  11  17   6      782.36      519.26    324.88 o 
  12  17   6     1714.21     1238.09    452.06 o 
  13  17   6      296.52     1253.48    474.02 o 
  14  17   6     1104.21      875.79    486.79 o 
   0  18   6    13520.15    11800.26    666.01 o 
   1  18   6     1903.64     3893.06    211.66 o 
   2  18   6      257.46       96.31    223.73 o 
   3  18   6     1312.39     2083.62    218.58 o 
   4  18   6    29225.33    30851.86    584.55 o 
   5  18   6     8845.98     8780.63    371.35 o 
   6  18   6     1370.35     1787.01    272.75 o 
   7  18   6     1116.69     1811.98    292.26 o 
   8  18   6     7372.94     7236.74    397.50 o 
   9  18   6      446.58     -122.59    294.89 o 
  10  18   6     7735.08     8309.80    436.61 o 
  11  18   6      361.62       73.97    411.79 o 
  12  18   6      120.82     1287.77    442.35 o 
  13  18   6      278.36     1802.06    499.25 o 
  14  18   6     2103.47     4338.39    768.25 o 
   1  19   6     1698.88     2091.55    250.34 o 
   2  19   6      151.47      114.98    221.70 o 
   3  19   6     3877.62     6326.86    355.29 o 
   4  19   6    12896.64    12460.13    408.14 o 
   5  19   6    46669.23    39969.97    970.81 o 
   6  19   6     3251.13     4585.00    352.73 o 
   7  19   6   103968.13    85910.28   1801.24 o 
   8  19   6       14.12      -19.34    291.66 o 
   9  19   6    23614.16    21495.59    585.33 o 
  10  19   6      370.71      786.19    366.36 o 
  11  19   6      102.50      499.42    441.45 o 
  12  19   6     2102.24     2408.44    492.57 o 
  13  19   6     4964.56     3865.35    535.97 o 
   0  20   6    23121.56    23449.01    785.77 o 
   1  20   6      250.18      595.95    286.92 o 
   2  20   6     7220.98     6669.66    379.50 o 
   3  20   6     5336.66     6542.53    382.21 o 
   4  20   6     1232.47     1884.91    278.51 o 
   5  20   6     5852.50     5930.40    347.44 o 
   6  20   6     1874.82     2758.07    355.13 o 
   7  20   6      500.15     2713.07    407.86 o 
   8  20   6     1277.78     3633.29    633.34 o 
   9  20   6       25.35      596.46    327.63 o 
  10  20   6     1856.69     3227.72    561.49 o 
  11  20   6      436.37      879.36    509.92 o 
  12  20   6     5719.43     5660.62    565.52 o 
  13  20   6     4768.50     6145.49    941.86 o 
   1  21   6     9922.66     9339.97    418.74 o 
   2  21   6      108.54     2034.27    380.12 o 
   3  21   6    42749.67    36697.16    775.12 o 
   4  21   6     5109.33     4822.54    370.44 o 
   5  21   6     9696.32    10386.95    419.51 o 
   6  21   6      849.16      628.40    321.24 o 
   7  21   6     2046.13     2233.93    357.99 o 
   8  21   6     1122.54      990.10    385.68 o 
   9  21   6    25780.02    21334.02    777.08 o 
  10  21   6      138.83      172.54    433.22 o 
  11  21   6    17055.52    12938.13    714.88 o 
  12  21   6       29.68     -615.55    485.51 o 
   0  22   6    12096.83    19137.97   1445.75 o 
   1  22   6    14678.64    17850.32    731.79 o 
   2  22   6       40.98     4964.92    726.25 o 
   3  22   6     5129.99     5609.68    482.67 o 
   4  22   6     2901.31     4130.76    442.90 o 
   5  22   6      553.76     1006.48    463.10 o 
   6  22   6     1701.46     1102.32    427.83 o 
   7  22   6    26541.10    21019.04    562.51 o 
   8  22   6      814.29      913.51    570.44 o 
   9  22   6    14712.28    12395.38    786.38 o 
  10  22   6        8.57      590.72    519.38 o 
  11  22   6    13850.42    11237.25    661.01 o 
   1  23   6    12271.07    13814.51    691.17 o 
   2  23   6     7066.22    10478.26    663.53 o 
   3  23   6     5747.03    12474.84    911.81 o 
   4  23   6      122.90     1570.71    539.02 o 
   5  23   6      605.78     3118.07    479.51 o 
   6  23   6     1136.21      952.09    423.05 o 
   7  23   6     4688.18     5383.39    698.56 o 
   8  23   6      215.94       36.94    566.65 o 
   9  23   6      218.14     3299.71    925.86 o 
  10  23   6      966.27     2494.07    754.91 o 
   0  24   6    15583.66    17358.68   1050.64 o 
   1  24   6    38219.30    34360.09    979.25 o 
   2  24   6      391.02     2519.41    549.50 o 
   3  24   6    13985.61    13252.63    721.86 o 
   4  24   6     6422.85     8407.00    665.71 o 
   5  24   6    18707.51    14464.02    645.11 o 
   6  24   6     5686.07     5166.03    513.96 o 
   7  24   6    13351.61    11405.74    637.50 o 
   8  24   6     1352.77      881.89    836.12 o 
   9  24   6    15025.52    14623.49    719.26 o 
   1  25   6     5793.57     8194.27    632.08 o 
   2  25   6    14757.36    15603.38    744.51 o 
   3  25   6    14226.64    15763.38    767.56 o 
   4  25   6     4651.67     5128.78    681.62 o 
   5  25   6    27773.27    24124.04    774.24 o 
   6  25   6     3006.86     2528.68    551.72 o 
   7  25   6    14254.58    13121.34    828.19 o 
   0  26   6       40.24     9926.39   1004.42 o 
   1  26   6      741.53     9310.98    674.04 o 
   2  26   6     2442.22     5150.86    591.26 o 
   3  26   6     9114.09    10596.67    717.40 o 
   4  26   6     4918.07     6124.63    770.92 o 
   5  26   6     7197.66     8556.54    720.22 o 
   1  27   6      203.12     3266.16    574.45 o 
   2  27   6     1629.04     8291.07    680.36 o 
   3  27   6     5663.41     8172.91    683.78 o 
   1   1   7    29954.48    30641.26    553.12 o 
   2   1   7      174.75      455.97     77.68 o 
   3   1   7      830.60     3033.26    160.18 o 
   4   1   7     7868.00    12858.45    227.29 o 
   5   1   7    52819.97    56479.98    685.54 o 
   6   1   7     1652.22     1716.05     88.07 o 
   7   1   7    69655.59    74916.23    774.32 o 
   8   1   7     1846.21     1759.15    107.20 o 
   9   1   7     3652.62     4335.76    163.65 o 
  10   1   7     5787.66     5661.07    187.64 o 
  11   1   7       60.65      633.70    133.06 o 
  12   1   7    10401.96    12446.33    278.63 o 
  13   1   7      108.54     1800.24    173.77 o 
  14   1   7     1824.94     1996.46    178.07 o 
  15   1   7       56.89      803.81    181.25 o 
  16   1   7     2679.99     2911.63    243.80 o 
  17   1   7     3737.24     6567.76    441.38 o 
  18   1   7      562.28     1538.30    424.24 o 
  19   1   7    18285.21    20827.89    892.59 o 
   0   2   7   192181.23   200676.61   3537.38 o 
   1   2   7    15095.23    16752.77    266.84 o 
   2   2   7       14.75      907.51     76.31 o 
   3   2   7   296323.69   308391.66   3961.04 o 
   4   2   7    42510.45    49151.75   1066.48 o 
   5   2   7   145377.98   147224.28   1575.27 o 
   6   2   7    32566.68    28340.61    350.24 o 
   7   2   7    12127.60    12792.89    210.29 o 
   8   2   7      183.23      732.60    137.35 o 
   9   2   7     2100.46     2008.90    131.70 o 
  10   2   7     1498.30     1800.32    127.38 o 
  11   2   7     8884.02     9078.70    224.52 o 
  12   2   7    20728.65    22049.63    341.42 o 
  13   2   7     8117.61     9626.77    253.08 o 
  14   2   7     4139.15     7521.88    251.77 o 
  15   2   7     2147.19     3399.66    218.42 o 
  16   2   7     1293.30     1506.97    244.92 o 
  17   2   7     5246.17     6503.73    383.41 o 
  18   2   7     2451.55     3615.09    455.45 o 
   1   3   7    31644.73    29052.89    487.68 o 
   2   3   7    97182.84    95917.96   1086.44 o 
   3   3   7     2784.31     3992.82    128.92 o 
   4   3   7    25500.34    26499.17    353.77 o 
   5   3   7   146596.67   147776.56   1804.92 o 
   6   3   7    61130.81    60470.27    748.26 o 
   7   3   7   198393.84   197754.52   2016.03 o 
   8   3   7    15766.47    14071.02    239.37 o 
   9   3   7    66306.07    67547.73    811.85 o 
  10   3   7    24407.17    23173.10    343.34 o 
  11   3   7      855.97     1219.17    144.41 o 
  12   3   7     2480.03     2833.01    161.65 o 
  13   3   7     6967.53     6163.90    240.31 o 
  14   3   7     1499.16     3073.97    207.97 o 
  15   3   7     6877.38     7715.38    322.56 o 
  16   3   7      568.67     1420.09    248.58 o 
  17   3   7    18770.66    17153.87    514.81 o 
  18   3   7     3091.35     3178.43    384.94 o 
   0   4   7      112.24      165.10     89.01 o 
   1   4   7     1358.92     2058.43    179.46 o 
   2   4   7      170.54      368.08     66.37 o 
   3   4   7     1551.68     4433.01    137.58 o 
   4   4   7   164168.64   172126.66   2042.63 o 
   5   4   7    47138.79    46750.20    578.72 o 
   6   4   7    14978.60    16683.54    270.61 o 
   7   4   7      926.36     1272.26    112.33 o 
   8   4   7     7030.00     7581.75    211.02 o 
   9   4   7      323.10      819.56    107.99 o 
  10   4   7     5072.44     5820.63    183.90 o 
  11   4   7    12497.39    11935.69    241.32 o 
  12   4   7    26359.10    25472.50    390.10 o 
  13   4   7    19348.27    19284.80    346.78 o 
  14   4   7    61952.31    59905.30    843.83 o 
  15   4   7    15714.79    15895.22    403.88 o 
  16   4   7     1050.98     1624.09    290.76 o 
  17   4   7     4365.29     4642.79    418.64 o 
  18   4   7     1005.64     2441.87    421.73 o 
   1   5   7    21002.63    22478.55    781.35 o 
   2   5   7     3291.11     3702.99    153.15 o 
   3   5   7   189056.58   190794.41   2397.66 o 
   4   5   7    76431.82    69595.59    798.84 o 
   5   5   7    48799.88    53065.66    629.30 o 
   6   5   7      494.79      850.04     97.28 o 
   7   5   7     9008.53    16143.19    533.52 o 
   8   5   7     1065.34     1875.96    132.47 o 
   9   5   7    12590.42    14596.40    262.05 o 
  10   5   7     1647.05     2777.17    151.75 o 
  11   5   7    48459.66    44538.94    586.96 o 
  12   5   7    13186.39    13305.93    301.19 o 
  13   5   7       83.72      514.51    216.12 o 
  14   5   7     3724.37     4125.73    276.16 o 
  15   5   7    40630.44    37339.21    668.87 o 
  16   5   7    13788.06    13392.35    432.98 o 
  17   5   7    13522.67    15728.27    649.76 o 
  18   5   7      300.97      837.86    450.49 o 
   0   6   7     9961.76    12901.66    457.11 o 
   1   6   7   161963.25   157509.17   3342.54 o 
   2   6   7    34229.77    31587.73    679.83 o 
   3   6   7    19632.71    18859.27    667.04 o 
   4   6   7   134871.11   135348.23   1761.94 o 
   5   6   7     5686.41     5392.51    197.22 o 
   6   6   7    31027.17    32956.86    491.48 o 
   7   6   7    18926.12    20019.88    335.21 o 
   8   6   7    27431.71    26155.22    394.68 o 
   9   6   7    25942.96    24696.52    359.57 o 
  10   6   7     1348.61     1954.87    136.72 o 
  11   6   7    11244.44    11377.46    287.07 o 
  12   6   7    12443.10    12614.11    392.12 o 
  13   6   7      663.40     1107.53    228.31 o 
  14   6   7    18475.82    17809.06    449.42 o 
  15   6   7     4742.28     5333.55    317.84 o 
  16   6   7     4672.12     4300.46    367.93 o 
  17   6   7    11403.15    10249.54    656.82 o 
  18   6   7     2012.92     2601.26    492.61 o 
   1   7   7     4237.81     8079.94    166.40 o 
   2   7   7    20970.94    23029.32    350.29 o 
   3   7   7      232.40     4483.86    405.46 o 
   4   7   7     1788.61     2684.67    184.66 o 
   5   7   7    16541.83    16415.46    315.73 o 
   6   7   7      908.04     1149.18    128.78 o 
   7   7   7      972.16     3817.44    215.79 o 
   8   7   7        0.90      415.11    118.20 o 
   9   7   7      576.17     5348.77    555.27 o 
  10   7   7     4242.85     6652.82    271.36 o 
  11   7   7     9581.58    11311.19    395.74 o 
  12   7   7      296.53     2690.98    310.47 o 
  13   7   7       70.10      471.17    256.89 o 
  14   7   7       32.83     1225.52    266.22 o 
  15   7   7     1707.12     7946.87    860.05 o 
  16   7   7     2603.83     7532.85    758.62 o 
  17   7   7     1161.95     3554.60    521.89 o 
  18   7   7      388.84      -97.06    447.43 o 
   0   8   7     3644.10     6923.02    249.41 o 
   1   8   7    70504.59    66596.22    784.96 o 
   2   8   7    55626.77    52171.32    687.83 o 
   3   8   7    17439.92    17899.41    278.10 o 
   4   8   7    62363.81    62518.41    820.09 o 
   5   8   7     1605.57     2366.34    145.03 o 
   6   8   7    34953.67    35251.89    554.66 o 
   7   8   7    33879.34    36119.86    577.39 o 
   8   8   7     1438.40     1819.20    165.81 o 
   9   8   7    46349.52    42186.21    607.04 o 
  10   8   7       52.81      735.44    220.96 o 
  11   8   7     8193.26     7913.60    368.95 o 
  12   8   7    14253.16    14927.74    463.69 o 
  13   8   7     3908.51     3998.27    317.31 o 
  14   8   7     7404.27     7853.81    413.79 o 
  15   8   7       13.18      153.73    276.73 o 
  16   8   7     4843.85     5276.39    673.60 o 
  17   8   7     1415.49     2002.39    468.26 o 
  18   8   7       51.45      446.28    461.28 o 
   1   9   7    45528.31    42926.04    535.53 o 
   2   9   7    55318.73    52905.52    705.82 o 
   3   9   7   190138.27   191293.34   2145.06 o 
   4   9   7     8210.65     8165.34    224.34 o 
   5   9   7   157737.16   156565.83   2049.17 o 
   6   9   7     4791.66     4473.17    212.28 o 
   7   9   7    17539.38    18486.89    375.39 o 
   8   9   7     1199.01     2341.97    176.44 o 
   9   9   7    45399.71    43827.09    793.08 o 
  10   9   7    21229.13    20646.72    508.94 o 
  11   9   7    33395.49    31756.05    664.95 o 
  12   9   7    15452.24    14976.34    469.59 o 
  13   9   7     4667.13     4628.61    334.02 o 
  14   9   7    10466.41    10238.59    451.38 o 
  15   9   7    35573.29    31637.66    826.13 o 
  16   9   7     5750.65     5169.16    521.91 o 
  17   9   7    16094.61    15024.69    745.34 o 
   0  10   7    22516.65    24521.18    490.20 o 
   1  10   7     4502.03     4653.84    151.58 o 
   2  10   7     3971.79     4601.17    236.92 o 
   3  10   7     3846.50     3646.89    230.48 o 
   4  10   7    56170.74    57046.20    769.83 o 
   5  10   7    16110.40    17065.60    331.00 o 
   6  10   7    21323.97    21620.52    406.37 o 
   7  10   7      994.81     4701.67    285.40 o 
   8  10   7     3671.55     3844.19    227.03 o 
   9  10   7      718.91     1225.02    227.08 o 
  10  10   7      100.82      840.81    238.33 o 
  11  10   7     9964.40     8973.41    390.62 o 
  12  10   7     8328.05     8070.69    401.11 o 
  13  10   7    18928.13    18729.83    540.99 o 
  14  10   7    15567.28    14836.43    512.35 o 
  15  10   7     7428.29     8205.16    594.92 o 
  16  10   7      233.06      858.85    462.14 o 
  17  10   7     2201.58     2285.60    499.47 o 
   1  11   7      389.83      611.06     96.76 o 
   2  11   7    24438.65    26300.41    419.37 o 
   3  11   7    15184.28    15757.82    308.52 o 
   4  11   7    11678.18    12125.74    283.53 o 
   5  11   7   153371.69   149901.77   1858.98 o 
   6  11   7    60197.21    58358.18    809.09 o 
   7  11   7   114778.77   112089.26   1530.30 o 
   8  11   7    12900.91    12305.27    394.85 o 
   9  11   7     4392.03     5640.30    432.39 o 
  10  11   7     5629.99     5430.31    325.29 o 
  11  11   7     1582.75     2463.31    375.93 o 
  12  11   7     7818.36     8789.92    416.38 o 
  13  11   7     6096.90     6677.23    406.62 o 
  14  11   7     3969.82     5162.81    440.79 o 
  15  11   7     7645.94     7296.38    600.10 o 
  16  11   7      732.29     1499.92    551.70 o 
  17  11   7    15242.42    12230.99    868.17 o 
   0  12   7    34106.81    34367.46    539.16 o 
   1  12   7    34634.91    33700.93    414.20 o 
   2  12   7       30.46     -234.02    145.59 o 
   3  12   7    35140.93    34043.46    519.72 o 
   4  12   7    16463.34    19687.22    376.53 o 
   5  12   7    13543.76    16229.12    440.44 o 
   6  12   7     7899.97     7746.32    348.05 o 
   7  12   7     1306.93     2110.45    236.11 o 
   8  12   7     5800.02     6271.80    452.04 o 
   9  12   7    16729.70    15916.62    460.76 o 
  10  12   7    19459.45    18088.42    501.36 o 
  11  12   7     7564.29     8541.42    403.20 o 
  12  12   7     6708.41    11269.19    454.89 o 
  13  12   7    11388.95    12005.88    478.71 o 
  14  12   7     6855.32    10168.51    621.99 o 
  15  12   7      207.01     1233.10    429.44 o 
  16  12   7      431.24     1238.79    557.51 o 
  17  12   7     8629.41     9001.77    811.76 o 
   1  13   7     1319.80     1212.12    155.57 o 
   2  13   7     1688.33     1843.45    264.73 o 
   3  13   7    14816.00    15481.66    328.33 o 
   4  13   7     7825.77     9036.36    281.00 o 
   5  13   7      164.88    10023.56    455.69 o 
   6  13   7     5139.79     7422.15    327.06 o 
   7  13   7    10219.10    17881.09    636.97 o 
   8  13   7      373.69     1523.58    245.98 o 
   9  13   7       73.97     1544.15    257.30 o 
  10  13   7     1089.11     1559.32    272.12 o 
  11  13   7     6907.49     6835.87    394.48 o 
  12  13   7     5675.67     5579.54    369.65 o 
  13  13   7       70.07      501.89    308.12 o 
  14  13   7       52.54      460.13    414.07 o 
  15  13   7     2902.85     3492.45    490.00 o 
  16  13   7      658.14      849.12    565.36 o 
   0  14   7     7098.31     8413.34    304.91 o 
   1  14   7     3636.32     3152.07    193.06 o 
   2  14   7      250.07      178.31    147.25 o 
   3  14   7      577.93     2637.86    340.17 o 
   5  14   7        7.09     3738.81    834.78 o 
   6  14   7    11141.09    14562.62    487.51 o 
   7  14   7    21033.02    18978.24    470.74 o 
   8  14   7    11652.76    11142.32    398.81 o 
   9  14   7     4741.75     5102.59    333.07 o 
  10  14   7     1824.09     1436.11    283.98 o 
  11  14   7     4533.30     6146.29    389.77 o 
  12  14   7     1709.22     3607.41    343.60 o 
  13  14   7     5962.58     8716.83    999.23 o 
  14  14   7     1964.81     3976.37    485.30 o 
  15  14   7     4227.01     3936.17    514.08 o 
  16  14   7     1654.72     1729.49    593.46 o 
   1  15   7      721.70        8.52    135.60 o 
   2  15   7     8475.22     8298.31    477.81 o 
   3  15   7     5691.79     6781.81    317.82 o 
   4  15   7     9569.47     9661.27    640.56 o 
   5  15   7   102404.96    97835.66   1425.08 o 
   6  15   7      545.79     1243.35    245.73 o 
   7  15   7    63955.69    59034.34    961.35 o 
   8  15   7     3293.63     3831.51    295.29 o 
   9  15   7    10156.45     9642.95    403.55 o 
  10  15   7    10151.04     9259.91    432.09 o 
  11  15   7      151.22      403.08    295.13 o 
  12  15   7     5851.20     5733.42    393.53 o 
  13  15   7      997.96     1752.88    440.76 o 
  14  15   7     1664.88     1469.29    456.39 o 
  15  15   7      884.43      969.81    466.17 o 
   0  16   7     5600.44     5309.46    282.80 o 
   1  16   7      112.53     -213.06    128.56 o 
   2  16   7    18862.22    17523.70    336.11 o 
   3  16   7    62349.11    59370.65    922.85 o 
   4  16   7    54949.31    58013.52    872.48 o 
   5  16   7    43149.65    42712.28    809.94 o 
   6  16   7     6470.53     7062.54    356.95 o 
   7  16   7     6065.45     5949.77    348.84 o 
   8  16   7      840.87      270.51    258.37 o 
   9  16   7      238.46      -38.02    267.68 o 
  10  16   7      275.00      279.05    281.85 o 
  11  16   7     3812.08     2990.89    348.59 o 
  12  16   7    16958.19    15124.80    723.14 o 
  13  16   7     6627.56     7468.34    610.24 o 
  14  16   7    21112.23    20277.81    837.81 o 
  15  16   7      339.61      607.73    577.14 o 
   1  17   7     1071.09      482.20    170.32 o 
   2  17   7     6786.78     6686.94    283.10 o 
   3  17   7     3739.33     5027.92    264.96 o 
   4  17   7      236.85      378.84    204.16 o 
   5  17   7    69102.73    64388.88   1354.38 o 
   6  17   7    13546.88    15388.70    497.07 o 
   7  17   7    79758.85    72074.59   1143.93 o 
   8  17   7    12296.73    11673.94    441.75 o 
   9  17   7    17890.76    13616.64    476.36 o 
  10  17   7      460.37     -571.54    285.77 o 
  11  17   7       12.98     -106.44    334.39 o 
  12  17   7     4674.16     3220.33    501.75 o 
  13  17   7     2803.80     2208.71    494.61 o 
  14  17   7     2247.59     1999.25    515.26 o 
   0  18   7      363.86      682.44    267.95 o 
   1  18   7    18934.23    16928.76    383.78 o 
   2  18   7     1679.04     2108.10    213.22 o 
   3  18   7     5278.19     5217.61    266.93 o 
   4  18   7    55041.87    50413.24    804.86 o 
   5  18   7    14426.20    13361.25    416.49 o 
   6  18   7    17174.14    14229.44    433.07 o 
   7  18   7      308.78      442.02    277.78 o 
   8  18   7       27.13      -40.51    278.81 o 
   9  18   7       53.99     -566.03    283.02 o 
  10  18   7      550.04     1127.55    322.64 o 
  11  18   7     1429.35      637.52    423.03 o 
  12  18   7    12182.40    10071.51    619.61 o 
  13  18   7    13752.76    12976.86    686.95 o 
  14  18   7    16219.10    14871.67    799.73 o 
   1  19   7    11488.68     9877.15    360.37 o 
   2  19   7     3747.62     3539.17    267.02 o 
   3  19   7    11491.94    10949.03    380.60 o 
   4  19   7       58.45     1479.88    297.21 o 
   5  19   7       35.01     3744.60    323.82 o 
   6  19   7    26247.26    26435.69    574.71 o 
   7  19   7     2228.08     8718.02    745.19 o 
   8  19   7     1237.46     1652.48    351.64 o 
   9  19   7     3184.71     5250.64    509.14 o 
  10  19   7     6097.94     5285.88    432.74 o 
  11  19   7    11822.00     9638.43    625.99 o 
  12  19   7     4894.09     5481.65    543.82 o 
  13  19   7       50.87      748.35    483.17 o 
   0  20   7     4650.83     5638.32    511.02 o 
   1  20   7     5782.80     5794.37    348.33 o 
   2  20   7     3541.51     4003.40    321.57 o 
   3  20   7       78.60     -209.42    282.28 o 
   4  20   7    10315.41     8810.58    379.76 o 
   5  20   7      429.50      249.90    353.91 o 
   6  20   7    21504.59    18216.88    671.23 o 
   7  20   7    29042.92    25063.73    579.14 o 
   8  20   7     1042.82      797.88    362.34 o 
   9  20   7    12405.24    10043.09    527.93 o 
  10  20   7     1241.77     1183.91    459.55 o 
  11  20   7     4433.07     4056.77    523.62 o 
  12  20   7    15394.99    15096.22    739.66 o 
   1  21   7     3347.26     4355.53    381.74 o 
   2  21   7     1698.36     5927.84    658.79 o 
   3  21   7    14092.40    15175.89    524.12 o 
   4  21   7      802.35     2402.59    340.47 o 
   5  21   7    22090.15    22450.03    612.30 o 
   6  21   7      372.30      185.23    315.16 o 
   7  21   7     8266.29     9081.15    424.36 o 
   8  21   7       27.77       17.75    331.18 o 
   9  21   7     3741.55     6174.01    537.48 o 
  10  21   7      738.14     2120.94    800.34 o 
  11  21   7     3669.93     5007.08    554.18 o 
  12  21   7       11.92        2.53    486.79 o 
   0  22   7      602.88     5231.76    812.80 o 
   1  22   7    18176.25    20484.55    764.50 o 
   2  22   7       24.40     2267.19    387.53 o 
   3  22   7     2922.50     3640.40    359.15 o 
   4  22   7    20861.22    17166.00    547.32 o 
   5  22   7      152.24     -389.88    376.20 o 
   6  22   7     4490.87     3899.14    426.95 o 
   7  22   7     4267.10     5440.66    575.18 o 
   8  22   7      200.87     2189.16    573.49 o 
   9  22   7    10084.59    11316.03    625.91 o 
  10  22   7      257.53     1163.56    637.54 o 
  11  22   7       36.66     1017.52    564.56 o 
   1  23   7    11870.67    13631.46    699.78 o 
   2  23   7     7186.81    11286.81    685.42 o 
   3  23   7    38209.70    31950.32    805.65 o 
   4  23   7     3957.14     3399.73    376.67 o 
   5  23   7    21012.05    16245.82    567.97 o 
   6  23   7      541.34      137.15    593.62 o 
   7  23   7     7922.72     5859.44    521.52 o 
   8  23   7      702.58      443.57    515.33 o 
   9  23   7    17676.78    12809.68    674.02 o 
  10  23   7     6371.84     8086.96    694.77 o 
   0  24   7     8736.42    22024.50   1619.82 o 
   1  24   7     2780.76    11004.23    678.00 o 
   2  24   7     2010.29     7454.56    905.29 o 
   3  24   7     1269.51     3775.63    659.02 o 
   4  24   7    14598.48    14639.00    626.97 o 
   5  24   7      903.20     1573.02    434.05 o 
   6  24   7     1499.51     1712.71    514.31 o 
   7  24   7     2405.56     2569.88    725.38 o 
   8  24   7     6843.98     5972.46    755.36 o 
   9  24   7     7251.03     5741.89    755.28 o 
   1  25   7      477.16     5222.74    821.41 o 
   2  25   7     7930.81    10575.46    703.26 o 
   3  25   7      932.31     5558.77    721.90 o 
   4  25   7      129.16     3480.88    716.99 o 
   5  25   7    17199.59    16604.26    679.05 o 
   6  25   7     5055.35     5296.52    592.06 o 
   7  25   7     8956.23     9048.22    700.45 o 
   0  26   7    21339.17    20592.81   1158.92 o 
   1  26   7    18753.25    17313.18    767.21 o 
   2  26   7      313.60     3143.48    574.18 o 
   3  26   7      468.30     4013.86    845.83 o 
   4  26   7      712.14     4729.28    691.03 o 
   5  26   7      505.52     1825.70    596.70 o 
   1  27   7     1059.66     3933.23    598.31 o 
   2  27   7      732.35     3518.06    599.81 o 
   0   0   8     3359.26     3057.00    239.59 o 
   1   0   8     5024.51     4512.88    191.76 o 
   2   0   8   300282.88   273917.50   8043.25 o 
   3   0   8    97013.26    84464.88   1870.02 o 
   4   0   8   799271.56   796779.63  12473.72 o 
   5   0   8    26692.79    30792.58    585.64 o 
   6   0   8    45888.14    45635.66    817.74 o 
   7   0   8      104.60       61.11    135.80 o 
   8   0   8    35641.16    33523.18    594.98 o 
   9   0   8     6538.98     6671.19    270.55 o 
  10   0   8      554.08      323.61    171.40 o 
  11   0   8       72.07      387.69    174.74 o 
  12   0   8    90499.32    88833.49   1274.91 o 
  13   0   8     1155.86     1204.85    241.30 o 
  14   0   8    26470.69    26731.09    603.06 o 
  15   0   8     4656.63     4878.22    378.12 o 
  16   0   8     2583.58     1977.19    412.65 o 
  17   0   8     3011.26     4189.53   1175.09 o 
  18   0   8    10937.68    10717.33    845.62 o 
   1   1   8    54312.71    52804.14   1092.31 o 
   2   1   8      314.15      465.25     91.81 o 
   3   1   8    35882.47    40246.48    570.13 o 
   4   1   8   115301.52   117245.30   1345.11 o 
   5   1   8    16605.16    20451.03    303.36 o 
   6   1   8    64561.63    64322.39    739.30 o 
   7   1   8    88846.05    84718.83    866.89 o 
   8   1   8    49948.07    47719.93    529.39 o 
   9   1   8    42097.80    38818.80    457.37 o 
  10   1   8     1175.54     1347.59    125.32 o 
  11   1   8     8211.86     7595.11    213.38 o 
  12   1   8      714.08     2853.93    176.60 o 
  13   1   8      268.17      600.95    164.36 o 
  14   1   8      439.76      600.32    177.80 o 
  15   1   8     2999.42     2862.31    202.38 o 
  16   1   8     9527.85     9377.85    378.88 o 
  17   1   8    23885.67    22611.43    629.16 o 
  18   1   8     6913.82     6548.76    506.02 o 
   0   2   8    32186.39    31282.86    711.62 o 
   1   2   8    36580.28    34534.40    558.16 o 
   2   2   8      348.21     2411.09    110.51 o 
   3   2   8       22.16      919.84     89.36 o 
   4   2   8   241748.59   245964.02   2935.74 o 
   5   2   8    23356.99    24374.39    344.62 o 
   6   2   8    91114.21    91909.33    969.91 o 
   7   2   8      681.45      698.95     94.98 o 
   8   2   8     7439.53     6465.21    175.16 o 
   9   2   8      107.51      219.07     80.45 o 
  10   2   8      802.54      995.11    133.08 o 
  11   2   8     3843.47     4054.08    177.27 o 
  12   2   8    53746.64    52166.68    610.58 o 
  13   2   8     6926.34     7430.22    240.05 o 
  14   2   8    51970.43    48388.57    597.07 o 
  15   2   8      110.20      342.31    201.79 o 
  16   2   8     6741.38     6135.06    342.69 o 
  17   2   8     4874.90     5828.94    370.76 o 
  18   2   8     2820.16     3427.98    476.81 o 
   1   3   8    11586.51    15650.88    260.83 o 
   2   3   8    12423.60    11959.00    179.95 o 
   3   3   8      330.91     3194.84    150.34 o 
   4   3   8      257.59      667.65     89.08 o 
   5   3   8       69.63     2396.97    246.84 o 
   6   3   8     8308.95    11786.87    589.19 o 
   7   3   8      288.16     1298.29    126.88 o 
   8   3   8     5381.83     6325.40    194.28 o 
   9   3   8      543.75     1465.92    131.46 o 
  10   3   8     9176.50     9251.30    227.43 o 
  11   3   8       46.19      535.19    149.97 o 
  12   3   8     2506.29     4569.13    194.04 o 
  13   3   8     1228.27     1701.00    176.28 o 
  14   3   8     3880.68     4857.58    240.81 o 
  15   3   8     3164.46     3589.17    260.26 o 
  16   3   8     3669.68     3554.60    292.31 o 
  17   3   8     1403.64     3232.75    332.29 o 
  18   3   8      826.93     3333.92    434.23 o 
   0   4   8    63534.44    64062.26   3688.10 o 
   1   4   8     2954.02     3436.22    154.76 o 
   2   4   8     1414.41     2109.97    107.53 o 
   3   4   8     1202.59     2455.71    114.36 o 
   4   4   8      735.07     1562.27    143.86 o 
   5   4   8     1681.30     1187.09    108.87 o 
   6   4   8     2966.16     3691.40    161.04 o 
   7   4   8    21322.92    20558.87    308.19 o 
   8   4   8    49561.65    48812.76    599.09 o 
   9   4   8     4764.85     5007.35    197.99 o 
  10   4   8    18741.97    17176.84    289.70 o 
  11   4   8     1226.69     1639.48    162.40 o 
  12   4   8    14008.03    16670.23    315.95 o 
  13   4   8     2705.97     5369.64    410.16 o 
  14   4   8     7737.77    12735.17    391.30 o 
  15   4   8      152.22     1454.81    259.40 o 
  16   4   8     9791.68     9367.39    422.63 o 
  17   4   8      670.62      822.57    340.76 o 
  18   4   8     9228.13    10219.27    594.91 o 
   1   5   8    61389.14    53799.97   1104.85 o 
   2   5   8    27270.15    29025.13    886.70 o 
   3   5   8     1302.96     2752.94    176.18 o 
   4   5   8    22129.49    21436.02    444.04 o 
   5   5   8    23232.79    26344.58    336.37 o 
   6   5   8   100074.93    98025.73   1144.33 o 
   7   5   8    64523.06    63699.96    784.25 o 
   8   5   8    87785.40    86119.76    973.97 o 
   9   5   8    36748.93    34516.44    438.23 o 
  10   5   8     4198.47     6239.83    197.32 o 
  11   5   8     1325.52     2482.82    187.06 o 
  12   5   8     3157.25     4504.02    218.29 o 
  13   5   8     2697.43     2450.78    245.00 o 
  14   5   8      155.37     1522.06    247.93 o 
  15   5   8     3650.81     7221.54    371.63 o 
  16   5   8     1066.34     2485.10    345.72 o 
  17   5   8    14989.27    14791.74    637.23 o 
  18   5   8     7888.16     6810.88    513.43 o 
   0   6   8    49276.56    49898.21   1568.21 o 
   1   6   8     3649.93     4075.59    156.70 o 
   2   6   8    69379.37    65222.17    792.79 o 
   3   6   8      866.33     1848.86    158.65 o 
   4   6   8      202.52     2315.17    129.44 o 
   5   6   8    24773.75    23257.88    319.95 o 
   6   6   8     3929.10     8426.92    195.05 o 
   7   6   8      302.49      973.25     98.64 o 
   8   6   8     6530.96     8030.50    221.84 o 
   9   6   8     9432.71    10058.74    262.89 o 
  10   6   8      228.33      496.50    144.78 o 
  11   6   8       96.90      610.31    152.71 o 
  12   6   8    10566.02    10476.43    345.41 o 
  13   6   8       44.19     -237.84    214.23 o 
  14   6   8    10888.55    12099.31    395.70 o 
  15   6   8     1153.69     1571.51    272.22 o 
  16   6   8      338.08      786.87    357.94 o 
  17   6   8     5969.41     7231.80    599.48 o 
  18   6   8     1920.30     1643.10    476.72 o 
   1   7   8     6070.42     5687.49    159.50 o 
   2   7   8   203586.44   211432.52   2376.11 o 
   3   7   8    23510.15    23543.24    371.00 o 
   4   7   8   120620.17   117340.11   1340.07 o 
   5   7   8    98478.35    99532.52   1334.24 o 
   6   7   8    43778.01    42012.75    634.33 o 
   7   7   8    96507.69    98991.95   1347.64 o 
   8   7   8     1048.99     1583.33    136.48 o 
   9   7   8    11475.64    12757.35    350.10 o 
  10   7   8   130037.77   123857.88   1543.35 o 
  11   7   8      477.94      756.79    229.61 o 
  12   7   8    55835.88    53776.06    957.57 o 
  13   7   8     5127.74     5187.63    313.47 o 
  14   7   8    32092.72    29932.06    622.49 o 
  15   7   8     1029.60     1002.17    283.77 o 
  16   7   8    71004.41    68840.70   1668.28 o 
  17   7   8    14714.14    13821.36    710.07 o 
  18   7   8      129.27      226.58    456.00 o 
   0   8   8   150942.05   156154.72   3805.00 o 
   1   8   8      125.91     1073.64     89.53 o 
   2   8   8    44319.99    41772.16    523.04 o 
   3   8   8     6378.79     7589.55    232.80 o 
   4   8   8    15941.91    20281.86    310.03 o 
   5   8   8     2649.38     3075.12    252.46 o 
   6   8   8     6152.89    10487.25    273.71 o 
   7   8   8     3023.64     3923.53    205.30 o 
   8   8   8    23123.13    22746.95    433.82 o 
   9   8   8     8213.83     9382.12    253.01 o 
  10   8   8    21733.13    19496.90    426.08 o 
  11   8   8       97.80      365.48    232.05 o 
  12   8   8       65.00      363.74    249.01 o 
  13   8   8      165.49      288.20    264.02 o 
  14   8   8      837.09     1789.43    277.54 o 
  15   8   8       19.44     -163.41    338.80 o 
  16   8   8     2002.03     1822.14    518.66 o 
  17   8   8     1629.71     1952.35    475.00 o 
  18   8   8     2461.94     2199.49    723.35 o 
   1   9   8     1278.76     2609.46    149.56 o 
   2   9   8    41264.37    37966.74    536.74 o 
   3   9   8     8302.64     9714.92    350.17 o 
   4   9   8     7938.49     8575.07    264.68 o 
   5   9   8    20985.71    23544.28    396.17 o 
   6   9   8    31338.00    34095.50    903.43 o 
   7   9   8      672.57     4886.89    252.43 o 
   8   9   8    25726.54    27678.30    543.18 o 
   9   9   8      776.25     1874.36    251.81 o 
  10   9   8      249.66     2505.29    252.33 o 
  11   9   8      988.72     2025.21    260.58 o 
  12   9   8     7310.84     8620.02    397.67 o 
  13   9   8     1933.79     2519.99    304.53 o 
  14   9   8      838.04     2138.12    312.90 o 
  15   9   8     1635.35     3120.40    465.45 o 
  16   9   8      940.17     2636.85    469.61 o 
  17   9   8     3606.72     4305.21    527.91 o 
   0  10   8   123278.27   122284.16   2593.24 o 
   1  10   8      427.38      873.49    133.33 o 
   2  10   8    36221.42    32993.84    487.29 o 
   3  10   8     1172.47      912.01    110.40 o 
   4  10   8    15803.69    17598.38    330.06 o 
   5  10   8       41.79      582.47    134.43 o 
   6  10   8    34014.63    34855.16    536.64 o 
   7  10   8    36311.04    32268.91    548.46 o 
   8  10   8    54594.08    50219.88    852.20 o 
   9  10   8    14200.99    12954.57    409.28 o 
  10  10   8    18147.53    18498.72    494.99 o 
  11  10   8     1387.23     1983.89    271.52 o 
  12  10   8      111.86      909.34    271.34 o 
  13  10   8      579.30     3264.98    633.57 o 
  14  10   8     2904.73     4253.84    354.66 o 
  15  10   8     1559.97     2144.93    454.23 o 
  16  10   8    11354.95    10724.22    674.17 o 
  17  10   8      581.76      140.36    457.06 o 
   1  11   8    11225.02    11835.41    231.69 o 
   2  11   8    10124.58     9399.23    248.36 o 
   3  11   8     7725.68     7520.88    232.20 o 
   4  11   8    29900.04    28745.76    463.01 o 
   5  11   8    23152.49    25549.02    553.67 o 
   6  11   8    11995.79    15524.19    453.03 o 
   7  11   8    15938.08    19603.30    412.33 o 
   8  11   8    10394.33    13359.46    753.49 o 
   9  11   8     2028.95     2368.60    324.20 o 
  10  11   8      332.39      331.44    239.41 o 
  11  11   8      132.12      606.45    258.19 o 
  12  11   8       64.08     2007.98    296.33 o 
  13  11   8      882.88     1157.20    297.12 o 
  14  11   8     2303.20     2877.42    390.59 o 
  15  11   8     2425.34     3337.95    575.78 o 
  16  11   8       97.00      235.59    461.85 o 
  17  11   8     4114.83     4637.71    726.56 o 
   0  12   8       46.66     1178.26    170.29 o 
   1  12   8      124.93      479.18    112.36 o 
   2  12   8     3568.39     4302.32    346.94 o 
   3  12   8      162.59      344.80    159.27 o 
   4  12   8    68516.32    74026.17    902.37 o 
   5  12   8     6079.40     7220.63    261.14 o 
   6  12   8    24003.83    23206.37    502.47 o 
   7  12   8    11729.82    11967.93    373.19 o 
   8  12   8      153.88      932.12    231.26 o 
   9  12   8     2792.53     3617.32    430.23 o 
  10  12   8     8120.05     8620.76    390.89 o 
  11  12   8      537.59      956.36    270.16 o 
  12  12   8    76848.69    73218.98   1261.45 o 
  13  12   8     6697.14     8121.18    439.51 o 
  14  12   8    51278.36    48258.53   1254.13 o 
  15  12   8       37.00      204.94    507.59 o 
  16  12   8    11679.87    10350.92    816.37 o 
   1  13   8    22855.18    20795.54    526.94 o 
   2  13   8      143.97      -92.93    184.72 o 
   3  13   8    33336.09    31389.07    501.91 o 
   4  13   8    44692.48    40352.00    620.11 o 
   5  13   8    75992.50    68459.71    934.49 o 
   6  13   8    48680.70    47319.18    703.25 o 
   7  13   8    64721.43    62155.22    995.39 o 
   8  13   8    26616.69    26550.98    555.73 o 
   9  13   8     5315.93     5449.98    348.64 o 
  10  13   8     3089.15     3571.68    304.78 o 
  11  13   8     1717.23     2123.81    319.12 o 
  12  13   8       44.50     1205.04    299.92 o 
  13  13   8     4278.51     4325.88    369.05 o 
  14  13   8      687.62     1194.05    428.86 o 
  15  13   8     5943.72     5099.39    641.13 o 
  16  13   8     5554.17     4282.30    642.17 o 
   0  14   8      786.48     1291.78    184.66 o 
   1  14   8       80.33     -132.86    149.14 o 
   2  14   8    16444.58    15467.55    323.60 o 
   3  14   8    10728.44    11338.29    291.82 o 
   4  14   8   229036.41   224136.42   3568.81 o 
   5  14   8       49.24      597.69    179.65 o 
   6  14   8    78380.21    71348.42   1093.05 o 
   7  14   8      343.20      868.23    233.30 o 
   8  14   8      853.44     1119.51    244.76 o 
   9  14   8     1329.65     2327.20    268.38 o 
  10  14   8     2848.40     3367.69    314.33 o 
  11  14   8     1236.10     1025.31    293.57 o 
  12  14   8    38933.38    34760.18    768.45 o 
  13  14   8      865.81     1830.37    431.65 o 
  14  14   8    29470.67    27507.28    924.95 o 
  15  14   8      776.63      537.70    547.67 o 
  16  14   8     2312.06     2214.96    602.91 o 
   1  15   8     7446.14     6085.19    340.37 o 
   2  15   8     3233.23     4439.52    287.21 o 
   3  15   8    11289.90    11572.92    412.29 o 
   4  15   8     6544.73     9740.82    383.61 o 
   5  15   8    29381.55    32362.85    618.86 o 
   6  15   8    25114.05    25067.98    774.01 o 
   7  15   8     8364.28    11994.08    531.83 o 
   8  15   8    22815.75    20063.87    507.36 o 
   9  15   8     3469.48     3862.80    336.00 o 
  10  15   8      769.21     2283.43    336.46 o 
  11  15   8      639.55      754.88    304.65 o 
  12  15   8     2724.86     3627.01    403.54 o 
  13  15   8     2033.99     2048.07    454.94 o 
  14  15   8        7.75      528.01    531.85 o 
  15  15   8     2441.62     2360.86    602.50 o 
   0  16   8    11979.22    12246.94    370.39 o 
   1  16   8     4209.69     4818.75    427.49 o 
   2  16   8     1347.44     1980.00    172.55 o 
   3  16   8      867.77     2280.68    381.61 o 
   4  16   8    87162.60    87238.62   1210.09 o 
   5  16   8    17664.71    19667.68    749.30 o 
   6  16   8    17816.47    18380.01    480.74 o 
   7  16   8        1.83      450.68    252.56 o 
   8  16   8      499.21      255.41    260.97 o 
   9  16   8     1130.62     1066.00    279.36 o 
  10  16   8      337.35      206.75    283.16 o 
  11  16   8      807.74      183.37    301.48 o 
  12  16   8     8530.70     8267.12    617.00 o 
  13  16   8     1693.09     2306.91    466.86 o 
  14  16   8    15361.54    14000.82    905.24 o 
  15  16   8      468.42      483.65    583.25 o 
   1  17   8      530.41       63.33    212.00 o 
   2  17   8     6670.63     6998.21    279.41 o 
   3  17   8    12109.08    12397.80    346.95 o 
   4  17   8       18.38      439.02    235.23 o 
   5  17   8     4301.49     7229.82    424.58 o 
   6  17   8    30742.50    31455.77    636.34 o 
   7  17   8     5085.43     8135.32    416.54 o 
   8  17   8     4718.16     8987.84    615.66 o 
   9  17   8     2389.55     3227.12    477.27 o 
  10  17   8      111.50     -523.92    325.89 o 
  11  17   8        9.27      276.98    341.83 o 
  12  17   8       52.21      806.64    420.99 o 
  13  17   8      214.49      500.59    459.35 o 
  14  17   8      308.95      336.49    576.02 o 
   0  18   8      558.03     1147.69    281.24 o 
   1  18   8      326.73      767.18    224.49 o 
   2  18   8     2656.31     3182.00    228.93 o 
   3  18   8     4619.46     4079.73    248.32 o 
   4  18   8    16239.24    17547.30    549.22 o 
   5  18   8        2.02     1142.30    382.20 o 
   6  18   8     4642.15     7395.26    400.27 o 
   7  18   8      314.44     -164.33    274.72 o 
   8  18   8       91.47     -480.52    277.24 o 
   9  18   8      340.48      -71.72    296.30 o 
  10  18   8       94.08     -190.23    305.20 o 
  11  18   8       40.72      788.58    417.29 o 
  12  18   8     5566.66     8021.58    586.19 o 
  13  18   8      155.06     2699.98    516.04 o 
  14  18   8     4562.80     6264.32    818.63 o 
   1  19   8       83.75      261.03    228.08 o 
   2  19   8     1823.52     2481.46    256.13 o 
   3  19   8    16909.78    16267.54    430.72 o 
   4  19   8    19238.82    18021.86    462.02 o 
   5  19   8    26389.39    24310.95    538.45 o 
   6  19   8    64144.57    55758.11    892.88 o 
   7  19   8    18724.67    16851.86    486.68 o 
   8  19   8    20822.77    15919.88    510.55 o 
   9  19   8     7123.12     5540.70    378.41 o 
  10  19   8       90.32      843.32    363.04 o 
  11  19   8       70.72     1315.81    644.22 o 
  12  19   8     3999.21     3553.79    504.85 o 
  13  19   8     1431.72      860.19    478.41 o 
   0  20   8       49.62      249.76    392.14 o 
   1  20   8     1005.81     1822.73    256.53 o 
   2  20   8      816.40      837.30    285.12 o 
   3  20   8       72.09       67.81    285.87 o 
   4  20   8      473.68     2095.89    280.30 o 
   5  20   8      858.44      466.97    277.60 o 
   6  20   8     1699.75     4279.19    524.01 o 
   7  20   8     3826.51     5492.52    461.73 o 
   8  20   8     1204.73      390.13    343.60 o 
   9  20   8     3286.76     4551.21    650.04 o 
  10  20   8     6951.47     5212.74    523.00 o 
  11  20   8     1455.36     2192.20    481.32 o 
  12  20   8    15691.12    14678.29    724.77 o 
   1  21   8        3.36      913.37    354.21 o 
   2  21   8    78669.90    66533.97   1103.16 o 
   3  21   8      291.71     1405.77    378.46 o 
   4  21   8    29583.75    26764.57    692.86 o 
   5  21   8    26049.67    23210.42    618.91 o 
   6  21   8     6604.33     7091.70    394.62 o 
   7  21   8    20381.08    17308.52    515.63 o 
   8  21   8      617.97      571.74    493.62 o 
   9  21   8     2166.20     1448.74    375.55 o 
  10  21   8    20615.57    16231.77    736.83 o 
  11  21   8      437.52      329.92    480.92 o 
   0  22   8    28801.94    25994.59   1163.66 o 
   1  22   8     6553.37    10945.24    647.63 o 
   2  22   8    11189.95    12025.21    502.63 o 
   3  22   8     6399.91     6911.42    405.81 o 
   4  22   8      144.27     1735.78    373.33 o 
   5  22   8       61.74     -153.28    391.76 o 
   6  22   8     8918.01     8037.05    473.83 o 
   7  22   8        7.65      672.06    483.48 o 
   8  22   8    27647.62    21534.07    650.39 o 
   9  22   8     3272.07     2891.06    625.29 o 
  10  22   8    11813.96    10414.26    617.49 o 
  11  22   8       37.27     -964.32    484.61 o 
   1  23   8     1167.19     6239.38    735.02 o 
   2  23   8    20271.00    22970.15    831.96 o 
   3  23   8      398.50     3967.67    803.68 o 
   4  23   8      304.53     2700.68    526.76 o 
   5  23   8      450.56     1942.51    409.18 o 
   6  23   8     1414.79     2137.77    558.42 o 
   7  23   8      176.23     2374.50    542.38 o 
   8  23   8     3216.44     3574.26    545.45 o 
   9  23   8      200.42      314.33    753.26 o 
  10  23   8    18058.43    16982.89    738.31 o 
   0  24   8    73239.53    67442.75   2097.98 o 
   1  24   8       95.08     5390.11    563.88 o 
   2  24   8    25555.01    25006.06    869.43 o 
   3  24   8        7.16     1294.14    536.62 o 
   4  24   8     6247.22     8865.67    661.41 o 
   5  24   8      203.25      428.23    508.45 o 
   6  24   8     5061.42     4158.25    500.05 o 
   7  24   8       56.62      514.30    840.49 o 
   8  24   8    11408.29    10683.60    643.19 o 
   1  25   8      142.16     3384.49    544.34 o 
   2  25   8     4007.29     7961.36    644.64 o 
   3  25   8    10217.39    10485.44    874.23 o 
   4  25   8    11562.36    13751.14   1052.70 o 
   5  25   8     6466.30     7686.85    909.38 o 
   6  25   8    11256.37    10176.91    695.35 o 
   7  25   8     8276.13     7264.47    654.53 o 
   0  26   8     2530.51    11054.63    974.54 o 
   1  26   8     1045.36     9549.51    685.12 o 
   2  26   8      684.63     4490.87    601.55 o 
   3  26   8       77.15     3006.48    598.06 o 
   4  26   8    13741.70    12680.05    774.17 o 
   5  26   8     1308.95     2080.13    805.33 o 
   1  27   8      608.21     4654.00    613.10 o 
   1   1   9     5159.06     4282.59    180.58 o 
   2   1   9    46786.18    45562.84    626.07 o 
   3   1   9    29443.04    27891.87    465.14 o 
   4   1   9    83726.67    90663.34   1221.59 o 
   5   1   9     5493.59     7198.35    178.51 o 
   6   1   9     4881.85     6453.56    180.82 o 
   7   1   9     1177.32     2499.27    119.24 o 
   8   1   9     2866.95     4093.82    160.76 o 
   9   1   9     4394.81     5922.33    188.62 o 
  10   1   9     5001.12     6350.60    204.26 o 
  11   1   9      169.80      559.48    133.37 o 
  12   1   9     2636.27     3801.10    203.17 o 
  13   1   9      236.60      947.94    157.45 o 
  14   1   9     1965.51     2279.42    208.48 o 
  15   1   9     1038.61     1113.35    241.48 o 
  16   1   9     6084.91     7326.91    356.54 o 
  17   1   9     2564.42     3793.40    371.15 o 
  18   1   9     2385.34     3597.96    465.85 o 
   0   2   9    14702.07    14815.63    619.83 o 
   1   2   9     1485.43     1700.28    149.08 o 
   2   2   9    77568.60    73261.91   1036.41 o 
   3   2   9   194765.30   191225.36   2469.98 o 
   4   2   9    55707.07    61241.07    964.49 o 
   5   2   9    75457.85    72420.63    922.56 o 
   6   2   9    29839.38    32721.97    446.51 o 
   7   2   9       31.24      549.30     99.51 o 
   8   2   9     3868.40     4687.19    166.71 o 
   9   2   9    71333.27    67398.61    756.67 o 
  10   2   9     4264.23     3900.98    181.76 o 
  11   2   9      196.00      408.29    149.94 o 
  12   2   9     5959.36     8035.52    261.61 o 
  13   2   9    10180.01    12912.56    454.96 o 
  14   2   9      216.00     2224.18    220.68 o 
  15   2   9     2743.19     3871.28    273.10 o 
  16   2   9     1682.54     2136.48    300.48 o 
  17   2   9     2952.29     2621.35    326.31 o 
  18   2   9     3295.29     3773.05    399.75 o 
   1   3   9   208947.91   204617.42   2827.50 o 
   2   3   9    81672.00    76293.61    877.58 o 
   3   3   9   127267.27   127140.35   1661.00 o 
   4   3   9    48804.14    47039.02    614.29 o 
   5   3   9    12435.03    13214.55    253.64 o 
   6   3   9   227651.78   227499.55   2422.29 o 
   7   3   9     6724.25     6090.20    175.27 o 
   8   3   9   112926.44   106039.43   1199.44 o 
   9   3   9     8472.41    10029.48    238.56 o 
  10   3   9     3319.24     3561.24    162.09 o 
  11   3   9    15644.10    15634.40    295.62 o 
  12   3   9    15355.62    16007.65    310.68 o 
  13   3   9     5703.50     5640.02    233.57 o 
  14   3   9      852.96     1781.13    209.23 o 
  15   3   9     4335.72     4452.81    293.26 o 
  16   3   9      358.07     1115.52    267.41 o 
  17   3   9     3246.29     3601.84    340.37 o 
  18   3   9    28286.07    25126.97    791.85 o 
   0   4   9    35407.80    32424.17   1347.88 o 
   1   4   9    82349.05    80833.03   1047.97 o 
   2   4   9     3341.58     3034.41    124.36 o 
   3   4   9       53.35      447.02     81.53 o 
   4   4   9    34729.85    33366.92    460.07 o 
   5   4   9   162535.52   156908.00   1657.56 o 
   6   4   9    13467.88    14163.09    272.40 o 
   7   4   9    15939.76    17021.80    301.21 o 
   8   4   9     5523.67     6451.43    198.62 o 
   9   4   9    19595.84    19490.99    322.86 o 
  10   4   9      796.52     1507.65    147.77 o 
  11   4   9    40183.75    37100.23    517.43 o 
  12   4   9    35149.11    35306.17    512.08 o 
  13   4   9    58626.50    57416.77    795.77 o 
  14   4   9    48963.11    46911.80    759.23 o 
  15   4   9    17795.98    15941.93    477.04 o 
  16   4   9    15266.62    14508.59    534.85 o 
  17   4   9      228.28      783.27    429.88 o 
  18   4   9     2198.33     3479.25    585.30 o 
   1   5   9    13118.18    15346.27    492.63 o 
   2   5   9    36659.60    34271.34    553.37 o 
   3   5   9     3834.90     3270.39    145.72 o 
   4   5   9    23755.30    23431.30    402.33 o 
   5   5   9   115052.09   119644.77   1300.58 o 
   6   5   9    37734.62    40146.82    462.97 o 
   7   5   9    98757.48   100571.92   1123.19 o 
   8   5   9    33483.70    34969.46    465.68 o 
   9   5   9    12194.74    12652.71    238.91 o 
  10   5   9    43760.29    40462.86    539.26 o 
  11   5   9    27782.63    25265.68    404.49 o 
  12   5   9     1852.20     2452.35    205.28 o 
  13   5   9       42.85      336.18    218.42 o 
  14   5   9     4499.26     5732.24    317.59 o 
  15   5   9    18839.94    18368.34    509.18 o 
  16   5   9    19261.72    18346.36    580.61 o 
  17   5   9      730.89     1430.65    408.87 o 
  18   5   9     5403.64     7071.23    602.95 o 
   0   6   9     6014.91     6379.99    265.05 o 
   1   6   9   114191.10   103213.86   1266.31 o 
   2   6   9     5879.41     8336.97    202.33 o 
   3   6   9    31971.26    29235.39    385.21 o 
   4   6   9   103986.88   103997.41   1288.32 o 
   5   6   9     6698.37    10643.71    241.95 o 
   6   6   9    91913.38    92051.95   1145.69 o 
   7   6   9    23927.35    24368.29    352.91 o 
   8   6   9    12479.43    12406.38    263.03 o 
   9   6   9     1089.48     1663.75    141.06 o 
  10   6   9     8051.83     7811.24    235.17 o 
  11   6   9    11473.87    11915.99    314.43 o 
  12   6   9     1686.14     1553.24    200.31 o 
  13   6   9     3211.63     4264.88    280.34 o 
  14   6   9    10451.40     9718.53    407.25 o 
  15   6   9    18929.86    18335.94    516.63 o 
  16   6   9     4221.00     3392.05    404.59 o 
  17   6   9    11494.52    10763.06    664.14 o 
  18   6   9      748.00     1283.09    477.34 o 
   1   7   9     5139.71     5280.86    164.45 o 
   2   7   9       87.90     5837.52    192.82 o 
   3   7   9     4543.50     4403.14    165.36 o 
   4   7   9    16928.30    17939.58    507.02 o 
   5   7   9     1102.32     2696.85    166.73 o 
   6   7   9     6006.62     7973.59    246.23 o 
   7   7   9     1529.32     3630.08    356.69 o 
   8   7   9    11610.73    11669.47    269.03 o 
   9   7   9     2045.78     1825.51    155.34 o 
  10   7   9      137.74     6287.46    539.80 o 
  11   7   9      642.44     1679.65    230.14 o 
  12   7   9      538.98     1387.04    238.76 o 
  13   7   9      127.24      -22.23    237.47 o 
  14   7   9      625.15     1440.68    301.44 o 
  15   7   9     1191.84     1762.95    324.48 o 
  16   7   9        6.15     2747.92    630.15 o 
  17   7   9       11.42      975.53    449.02 o 
  18   7   9     1558.28     2155.90    593.99 o 
   0   8   9    55737.21    49997.79   1190.74 o 
   1   8   9    52382.22    50583.43    918.29 o 
   2   8   9    29852.57    27112.33    471.31 o 
   3   8   9    52441.81    53065.61    705.08 o 
   4   8   9    60951.46    56797.50    694.90 o 
   5   8   9     6823.34     6984.55    266.59 o 
   6   8   9    44465.01    45274.55    683.02 o 
   7   8   9    31563.46    30279.33    512.83 o 
   8   8   9      367.52      627.12    157.77 o 
   9   8   9    10234.18    10316.86    312.21 o 
  10   8   9     5481.64     5368.04    279.76 o 
  11   8   9      152.77     1891.01    417.64 o 
  12   8   9     5048.74     4571.64    319.21 o 
  13   8   9     3619.12     3539.33    294.51 o 
  14   8   9     5553.41     5902.05    381.76 o 
  15   8   9     2781.04     1761.15    378.88 o 
  16   8   9       45.48       87.52    428.05 o 
  17   8   9     8039.61     8054.00    644.72 o 
   1   9   9    14812.17    13530.81    256.93 o 
   2   9   9   145102.98   145821.80   1656.00 o 
   3   9   9    20451.09    18087.98    293.23 o 
   4   9   9    61264.63    60614.72    740.85 o 
   5   9   9    37460.41    36347.23    541.20 o 
   6   9   9     9824.03    12468.20    366.51 o 
   7   9   9    92391.91    89145.26   1236.93 o 
   8   9   9    64043.89    63009.72    927.31 o 
   9   9   9     2185.09     2311.15    199.63 o 
  10   9   9    59690.20    57517.55    995.49 o 
  11   9   9    12990.07    12039.95    419.86 o 
  12   9   9    10059.55     9441.41    410.70 o 
  13   9   9      760.80     1004.13    285.45 o 
  14   9   9     9132.03     8226.99    437.80 o 
  15   9   9     1964.34     2675.67    461.09 o 
  16   9   9    21136.75    17325.01    764.33 o 
  17   9   9     2101.18     1922.35    545.80 o 
   0  10   9   159592.00   166500.11   3438.80 o 
   1  10   9    31795.74    30380.01    424.53 o 
   2  10   9     2791.45     3289.79    204.36 o 
   3  10   9       95.30      166.82    104.78 o 
   4  10   9    12183.86    13753.10    259.98 o 
   5  10   9    49746.05    47932.86    679.71 o 
   6  10   9     1668.10     2510.16    186.83 o 
   7  10   9    13078.97    13977.79    344.89 o 
   8  10   9     7012.17     8166.18    295.42 o 
   9  10   9       30.88      195.19    218.41 o 
  10  10   9      621.61     1311.39    245.91 o 
  11  10   9     5383.39     5015.06    329.15 o 
  12  10   9    35647.60    32221.32    700.01 o 
  13  10   9    38916.04    35287.89    755.08 o 
  14  10   9    17321.96    17203.77    628.21 o 
  15  10   9    15541.09    14752.73    714.08 o 
  16  10   9     7700.68     8558.85    643.40 o 
  17  10   9     2568.68     2714.49    609.10 o 
   1  11   9    13602.50    13542.65    247.82 o 
   2  11   9     3339.63     2750.01    140.17 o 
   3  11   9    33909.23    33466.80    508.09 o 
   4  11   9     1780.91     2576.97    139.96 o 
   5  11   9     9704.98    10602.90    285.58 o 
   6  11   9   113854.38   108893.06   1394.73 o 
   7  11   9       92.69      543.84    168.23 o 
   8  11   9    68718.26    70098.71   1155.91 o 
   9  11   9     2959.01     3837.95    282.40 o 
  10  11   9     1153.77      862.66    251.83 o 
  11  11   9    19530.49    19464.93    529.15 o 
  12  11   9     8282.88     8100.45    415.18 o 
  13  11   9      115.37      571.89    293.37 o 
  14  11   9       29.30      800.12    501.31 o 
  15  11   9     9493.46     8880.28    638.68 o 
  16  11   9     3095.28     2568.56    503.75 o 
  17  11   9     3971.80     4477.97    652.94 o 
   0  12   9    12072.13    11318.56    393.22 o 
   1  12   9     1957.61     2260.28    176.93 o 
   2  12   9     1029.14      577.72    142.97 o 
   3  12   9    31018.66    27527.88    509.30 o 
   4  12   9    48956.13    47543.70    622.41 o 
   5  12   9    17603.53    22446.43    606.27 o 
   6  12   9     1449.85     2340.95    186.63 o 
   7  12   9      400.76     1807.47    216.80 o 
   8  12   9    18164.46    16948.07    466.30 o 
   9  12   9    81601.02    78998.95   1299.70 o 
  10  12   9       50.50      437.52    250.87 o 
  11  12   9     2133.61     2462.95    299.00 o 
  12  12   9      953.91     2782.72    399.68 o 
  13  12   9    10759.48    17124.91    548.89 o 
  14  12   9     4670.75     5854.58   1185.91 o 
  15  12   9      895.23     3437.60    592.94 o 
  16  12   9     4619.52     3910.67    532.44 o 
   1  13   9    17459.47    17768.98    307.18 o 
   2  13   9    18475.33    17900.32    534.99 o 
   3  13   9     6118.30     6653.47    249.27 o 
   4  13   9      419.54     3084.66    263.90 o 
   5  13   9       55.52     1897.40    231.51 o 
   6  13   9     2473.42     5637.14    279.25 o 
   7  13   9     3762.27     6418.42    504.69 o 
   8  13   9     5812.73     7168.17    454.70 o 
   9  13   9     2715.52     3951.63    350.04 o 
  10  13   9     1660.25     3081.80    297.67 o 
  11  13   9     1005.85     1556.40    294.47 o 
  12  13   9      547.39     1147.43    303.99 o 
  13  13   9     2026.10     3428.53    451.04 o 
  14  13   9      934.09     1769.47    549.26 o 
  15  13   9       20.83     1034.59    547.39 o 
  16  13   9      176.32     1363.25    571.67 o 
   0  14   9     1692.44     2200.39    207.46 o 
   1  14   9     9649.83     9325.27    267.74 o 
   2  14   9       83.80      330.53    155.94 o 
   3  14   9     1999.91     7770.73    395.93 o 
   5  14   9      436.57     2284.98    295.34 o 
   6  14   9     2359.05     4844.52    420.61 o 
   7  14   9     3087.70     2909.38    265.32 o 
   8  14   9     1230.56     1544.12    255.21 o 
   9  14   9     2889.21     4852.95    350.75 o 
  10  14   9     6481.57     6566.41    387.93 o 
  11  14   9    10412.79     9638.49    616.44 o 
  12  14   9     4051.87     4862.46    588.50 o 
  13  14   9     2777.64     4973.78    508.43 o 
  14  14   9     8318.87     8765.13    778.80 o 
  15  14   9      883.62      706.79    551.60 o 
  16  14   9     8650.68     7745.32    796.14 o 
   1  15   9      127.55     -130.54    148.62 o 
   2  15   9    53335.54    51345.75    699.37 o 
   3  15   9     3447.13     3820.74    415.26 o 
   4  15   9    21231.75    21253.62    536.85 o 
   5  15   9      397.07     1495.87    229.19 o 
   6  15   9     8642.18    10966.46    391.99 o 
   7  15   9      485.84      437.51    236.99 o 
   8  15   9    29879.30    29231.51    612.34 o 
   9  15   9     6459.25     6028.30    341.22 o 
  10  15   9    25737.85    24391.28    582.86 o 
  11  15   9      420.50     1044.29    313.20 o 
  12  15   9     5572.41     4785.37    614.35 o 
  13  15   9      238.67      580.39    529.60 o 
  14  15   9     4481.67     3807.16    622.89 o 
  15  15   9     2519.27     3453.60    634.13 o 
   0  16   9    38417.72    39135.00    709.51 o 
   1  16   9    11213.59    10612.41    446.87 o 
   2  16   9     5083.17     5846.19    265.43 o 
   3  16   9    60231.78    58296.76    866.19 o 
   4  16   9    42461.50    43393.44    765.39 o 
   5  16   9    53521.84    53282.38   1026.72 o 
   6  16   9    29587.53    27575.18    585.38 o 
   7  16   9     1237.45     1219.16    282.63 o 
   8  16   9      663.05      595.41    264.69 o 
   9  16   9    11502.54    10135.85    426.85 o 
  10  16   9      212.00        4.14    284.44 o 
  11  16   9      262.53     -251.35    296.23 o 
  12  16   9      734.77     1056.22    460.34 o 
  13  16   9     7734.26     8371.77    787.08 o 
  14  16   9     1975.08     2446.33    602.41 o 
  15  16   9       54.52      435.91    580.93 o 
   1  17   9     3083.89     2742.90    192.27 o 
   2  17   9     5157.58     5742.91    268.89 o 
   3  17   9    15344.85    13952.30    383.20 o 
   4  17   9    16643.16    16257.33    542.76 o 
   5  17   9       96.22      568.40    244.76 o 
   6  17   9    70712.24    62787.71   1218.43 o 
   7  17   9      150.87      113.43    262.29 o 
   8  17   9    41774.61    37508.15    730.22 o 
   9  17   9     7931.53     6840.82    401.53 o 
  10  17   9      368.41      774.63    329.27 o 
  11  17   9     8784.14     7242.47    458.64 o 
  12  17   9     3621.69     4106.29    481.20 o 
  13  17   9      120.99     -131.60    508.98 o 
  14  17   9      167.48      233.13    611.72 o 
   0  18   9      500.53     1328.79    288.29 o 
   1  18   9     3981.80     3449.65    264.21 o 
   2  18   9    12168.40    11576.80    336.31 o 
   3  18   9    10738.76    10230.60    335.87 o 
   4  18   9    18290.91    16084.65    433.82 o 
   5  18   9    24477.75    22138.97    528.00 o 
   6  18   9    22542.84    19853.45    519.28 o 
   7  18   9     1663.60      693.00    293.59 o 
   8  18   9      287.66      881.79    334.93 o 
   9  18   9     4459.35     4184.94    349.58 o 
  10  18   9      747.68      884.55    354.13 o 
  11  18   9    20896.79    17651.02    716.04 o 
  12  18   9    15633.03    14727.43    689.77 o 
  13  18   9    36322.79    31629.33   1100.67 o 
   1  19   9     3364.73     3255.19    268.72 o 
   2  19   9    11499.60    11151.64    519.01 o 
   3  19   9    12769.16    12099.62    395.27 o 
   4  19   9      872.43     2742.62    336.66 o 
   5  19   9    23610.08    23135.12    531.50 o 
   6  19   9       16.36     3765.66    678.37 o 
   7  19   9    26264.64    23113.78    581.52 o 
   8  19   9       94.79     1393.07    329.14 o 
   9  19   9     1555.75     1613.44    350.70 o 
  10  19   9     3763.84     3376.86    472.18 o 
  11  19   9     8211.15     8141.94    602.64 o 
  12  19   9      425.06      649.30    459.43 o 
  13  19   9      262.56      139.14    561.81 o 
   0  20   9      486.53      367.80    403.05 o 
   1  20   9     7147.20     6992.15    347.78 o 
   2  20   9        7.52      209.65    286.96 o 
   3  20   9     7703.76     6491.30    370.10 o 
   4  20   9    16240.87    13053.31    484.45 o 
   5  20   9      167.88     -182.51    272.75 o 
   6  20   9     7242.75     6156.02    372.84 o 
   7  20   9    11482.17    11434.44    447.48 o 
   8  20   9      514.77      446.78    346.46 o 
   9  20   9     5556.94     8056.27    497.61 o 
  10  20   9     2558.66     4304.48    497.72 o 
  11  20   9     8944.50    12624.69    682.12 o 
  12  20   9     6561.16     7861.08    977.50 o 
   1  21   9     1504.56     2267.51    382.20 o 
   2  21   9     7620.53    17932.99    752.21 o 
   3  21   9      896.24     1152.10    376.61 o 
   4  21   9     9552.23    12229.26    490.39 o 
   5  21   9     2074.52     3108.25    392.27 o 
   6  21   9    12697.39    13309.26    754.21 o 
   7  21   9      913.25     3426.89    525.13 o 
   8  21   9     8161.50     8403.41    518.19 o 
   9  21   9     1250.12      860.96    428.37 o 
  10  21   9     2246.55     4963.30    895.37 o 
  11  21   9      399.73     2551.08    778.63 o 
   0  22   9     5742.32    10466.93    905.00 o 
   1  22   9    13314.21    17818.68    728.07 o 
   2  22   9     5607.23     8543.94    685.64 o 
   3  22   9     5614.73     6667.10    436.54 o 
   4  22   9     8166.24     7664.44    445.99 o 
   5  22   9     1999.98     1886.80    600.89 o 
   6  22   9     4591.58     3246.43    427.03 o 
   7  22   9     1316.58     2107.32    575.80 o 
   8  22   9      951.49     1609.17    815.67 o 
   9  22   9      235.81      769.59    447.73 o 
  10  22   9      820.88     1423.31    644.69 o 
   1  23   9    11717.02    13425.55    690.92 o 
   2  23   9    31062.40    29550.08   1031.03 o 
   3  23   9     2198.54     3483.28    405.66 o 
   4  23   9    24756.70    19700.58    584.52 o 
   5  23   9    10079.40     8405.81    477.67 o 
   6  23   9    12690.22    11390.46    594.07 o 
   7  23   9    23764.30    20775.14    726.50 o 
   8  23   9     5806.45     4824.11    722.05 o 
   9  23   9       25.39     -108.29    650.60 o 
   0  24   9    12715.57    24862.28   1306.83 o 
   1  24   9    16948.35    18587.04    775.37 o 
   2  24   9     1892.76     6257.10    712.64 o 
   3  24   9       32.17     2523.25    698.57 o 
   4  24   9     2534.77     3409.44    548.89 o 
   5  24   9     5102.96     4853.24    548.60 o 
   6  24   9     1127.40     1493.56    505.83 o 
   7  24   9      448.05     1479.31    881.47 o 
   8  24   9     4243.96     4328.15    630.18 o 
   1  25   9     3285.11     7002.87    617.42 o 
   2  25   9      795.26     2883.06    673.64 o 
   3  25   9     4788.95     5979.57    751.83 o 
   4  25   9     3911.66     7133.25    784.36 o 
   5  25   9     1547.54     1502.63    517.38 o 
   6  25   9    16223.88    16548.68    789.74 o 
   0  26   9    13065.83    15966.69   1082.91 o 
   1  26   9    17936.57    18377.82    803.74 o 
   2  26   9     6118.52     8663.70    971.47 o 
   3  26   9     5917.31     9095.53    989.22 o 
   4  26   9      639.07     3863.86    758.98 o 
   0   0  10   164576.58   162765.44   4825.06 o 
   1   0  10   107437.74   104332.57   2215.72 o 
   2   0  10      197.22      304.38    158.82 o 
   3   0  10   277561.25   280823.84   6264.73 o 
   4   0  10     7324.13     6031.40    264.92 o 
   5   0  10   412427.22   371478.59   5870.84 o 
   6   0  10     7453.49     6677.13    265.66 o 
   7   0  10    24896.76    20235.51    408.32 o 
   8   0  10     7458.86     6416.78    255.30 o 
   9   0  10    48012.34    45303.57    775.49 o 
  10   0  10     3730.37     3673.04    228.43 o 
  11   0  10      515.47      325.71    198.08 o 
  12   0  10    11373.02    10858.84    379.98 o 
  13   0  10    13451.68    11711.78    408.92 o 
  14   0  10    13431.28    13037.46    495.41 o 
  15   0  10      507.16      161.73    304.85 o 
  16   0  10     7620.43     7401.48    561.32 o 
  17   0  10      692.55      816.76    573.80 o 
  18   0  10       46.30     -235.11    595.00 o 
   1   1  10    28158.26    23882.63    444.79 o 
   2   1  10   259322.02   250889.75   3505.12 o 
   3   1  10       61.17      836.02    103.93 o 
   4   1  10   110588.91   109861.63   1614.89 o 
   5   1  10      683.10     3297.11    217.95 o 
   6   1  10    55141.06    54684.12    683.36 o 
   7   1  10    24309.53    22334.33    327.01 o 
   8   1  10    17785.00    20231.83    317.38 o 
   9   1  10     1314.31     1308.41    123.88 o 
  10   1  10    54387.73    53937.52    641.55 o 
  11   1  10      824.18     1600.23    153.06 o 
  12   1  10     2504.76     3279.11    182.47 o 
  13   1  10     1562.43     2405.44    185.59 o 
  14   1  10    12881.54    12683.70    375.42 o 
  15   1  10     3783.07     5014.78    329.02 o 
  16   1  10    17250.50    18200.75    506.39 o 
  17   1  10      353.20      268.70    331.46 o 
  18   1  10     6378.90     6658.53    535.07 o 
   0   2  10     6569.53     7811.13    268.45 o 
   1   2  10    28635.73    29836.83    570.41 o 
   2   2  10      114.21      263.17     90.54 o 
   3   2  10    85153.86    82818.93   1103.97 o 
   4   2  10      930.95     1436.59    142.76 o 
   5   2  10    79849.84    81413.43   1030.08 o 
   6   2  10     6659.75     7540.42    213.24 o 
   7   2  10    26918.24    28916.77    393.66 o 
   8   2  10     9608.24     8903.53    216.20 o 
   9   2  10     6620.32     8246.65    357.42 o 
  10   2  10    10209.11    10124.01    252.29 o 
  11   2  10    54547.69    54938.41    868.18 o 
  12   2  10     1058.34     1058.94    185.40 o 
  13   2  10    71592.95    68634.55    920.23 o 
  14   2  10     1514.49     1867.23    214.50 o 
  15   2  10    43001.35    37503.18    656.27 o 
  16   2  10       19.50      335.97    283.30 o 
  17   2  10      927.32      846.44    343.13 o 
  18   2  10       51.56       85.36    355.98 o 
   1   3  10    10221.66    10361.09    333.51 o 
   2   3  10     1560.33     3528.33    154.95 o 
   3   3  10     2524.80     4368.52    273.21 o 
   4   3  10      610.16      990.97     93.80 o 
   5   3  10    17390.96    19667.58    327.28 o 
   6   3  10    36855.71    40013.88    564.33 o 
   7   3  10      517.51      663.50    113.14 o 
   8   3  10       36.45     3953.39    239.17 o 
   9   3  10      232.26      592.28    131.44 o 
  10   3  10    10212.49    10364.68    257.95 o 
  11   3  10      799.47     1455.63    165.16 o 
  12   3  10    19321.58    18823.77    337.56 o 
  13   3  10     2881.54     4107.74    206.54 o 
  14   3  10      411.76      907.46    215.26 o 
  15   3  10      867.88     1452.91    283.95 o 
  16   3  10     8973.22    10232.46    483.33 o 
  17   3  10      326.60      311.16    333.08 o 
  18   3  10     1082.46     3119.02    448.70 o 
   0   4  10    86730.13    79146.63   1540.40 o 
   1   4  10     4728.18     5454.71    236.00 o 
   2   4  10        0.98        5.54     67.56 o 
   3   4  10     8178.98     6960.64    156.67 o 
   4   4  10    48033.25    47046.35    621.57 o 
   5   4  10     3830.97     6647.41    213.32 o 
   6   4  10     1183.49     1461.87    107.87 o 
   7   4  10     1281.49     6091.03    224.96 o 
   8   4  10    48684.02    48064.97    642.94 o 
   9   4  10    28876.54    28926.56    416.68 o 
  10   4  10     4245.80     4757.22    206.84 o 
  11   4  10    19115.04    21558.61    372.79 o 
  12   4  10    25567.29    28342.60    446.82 o 
  13   4  10    12155.86    17554.85    420.21 o 
  14   4  10     8690.65    12017.95    420.58 o 
  15   4  10     7645.27    10519.85    427.07 o 
  16   4  10     3040.87     4250.65    376.54 o 
  17   4  10     8156.37     7380.54    537.08 o 
  18   4  10     2754.42     3414.66    459.43 o 
   1   5  10    37511.28    41174.82    535.38 o 
   2   5  10    39707.89    40468.31    954.67 o 
   3   5  10    26090.15    26481.13    407.12 o 
   4   5  10    15556.16    16801.92    285.29 o 
   5   5  10     1878.47     3188.97    131.58 o 
   6   5  10    31329.36    30383.76    399.75 o 
   7   5  10    31548.61    31135.75    455.26 o 
   8   5  10    50755.10    54721.71    665.87 o 
   9   5  10      864.76     1738.45    143.08 o 
  10   5  10    18528.04    18636.61    331.55 o 
  11   5  10     2516.64     4367.32    203.03 o 
  12   5  10     1108.56     1279.54    196.50 o 
  13   5  10       25.52      238.64    217.79 o 
  14   5  10     9967.99     9043.38    394.95 o 
  15   5  10     3754.89     5138.17    343.22 o 
  16   5  10     2755.50     3899.34    375.21 o 
  17   5  10       90.30      -97.60    384.94 o 
  18   5  10    11459.78    12675.25    638.20 o 
   0   6  10    61017.52    57381.61    957.14 o 
   1   6  10    63986.64    58308.39    902.40 o 
   2   6  10      332.34      601.33     90.29 o 
   3   6  10    29104.22    33027.71    573.21 o 
   4   6  10    67587.90    61798.87    760.12 o 
   5   6  10     7320.46    10313.89    309.33 o 
   6   6  10      550.05      917.83    112.13 o 
   7   6  10       51.32     1066.69    103.93 o 
   8   6  10     2975.89     3441.71    151.11 o 
   9   6  10    13672.63    14970.85    365.13 o 
  10   6  10      291.43      987.76    151.49 o 
  11   6  10    14756.30    16298.38    357.07 o 
  12   6  10      271.16      167.77    185.64 o 
  13   6  10    28167.53    25979.15    570.11 o 
  14   6  10     1071.58     1271.56    282.42 o 
  15   6  10    12771.07    13570.04    468.15 o 
  16   6  10     7488.02     6220.15    661.52 o 
  17   6  10     1595.22     2379.49    471.56 o 
  18   6  10     4393.85     5641.36    554.07 o 
   1   7  10   152807.52   144003.56   1642.63 o 
   2   7  10    28953.62    29818.79    718.88 o 
   3   7  10    64702.56    59569.49    770.95 o 
   4   7  10    58998.53    61607.30    858.13 o 
   5   7  10     2481.05     3256.32    142.89 o 
   6   7  10   178397.81   170633.19   1898.48 o 
   7   7  10    53194.50    53580.35    660.47 o 
   8   7  10    19519.59    19771.87    356.20 o 
   9   7  10     6028.90     6332.28    224.23 o 
  10   7  10     5290.09     5391.92    263.09 o 
  11   7  10    71896.66    67490.04    944.43 o 
  12   7  10     1442.66     1386.31    244.78 o 
  13   7  10      331.87       76.16    271.56 o 
  14   7  10      150.44      -46.57    286.15 o 
  15   7  10    12913.71    11909.55    554.58 o 
  16   7  10     1874.16     1483.02    452.10 o 
  17   7  10     1834.89     1843.40    477.04 o 
  18   7  10    15215.08    13468.26    894.10 o 
   0   8  10    41103.24    46799.16    835.48 o 
   1   8  10   117772.95   112606.17   1328.77 o 
   2   8  10     1937.83     1669.12    115.69 o 
   3   8  10    38146.73    44039.82    566.49 o 
   4   8  10     5189.39     5964.73    195.23 o 
   5   8  10    12025.46    14220.05    359.12 o 
   6   8  10     3391.08     3563.75    160.08 o 
   7   8  10     9964.35    10909.76    299.66 o 
   8   8  10      589.61      574.68    163.82 o 
   9   8  10     3447.58     4473.56    245.96 o 
  10   8  10       76.06      313.82    188.63 o 
  11   8  10    24493.03    23398.07    510.68 o 
  12   8  10     1280.89      920.70    245.69 o 
  13   8  10     3170.36     2992.57    317.37 o 
  14   8  10     1928.65     1995.65    324.12 o 
  15   8  10      924.39      697.86    363.34 o 
  16   8  10     2830.04     2493.76    472.78 o 
  17   8  10     1930.87     2209.69    488.53 o 
   1   9  10     1153.57     1408.92    126.46 o 
   2   9  10    25955.20    22786.81    417.44 o 
   3   9  10      661.71     2936.53    164.52 o 
   4   9  10     4640.36     6132.94    185.71 o 
   5   9  10     5069.76     5379.64    368.39 o 
   6   9  10    35952.13    36880.80    557.82 o 
   7   9  10     9997.65    11178.10    491.38 o 
   8   9  10      362.91     5710.67    505.08 o 
   9   9  10     6032.72     5094.62    269.19 o 
  10   9  10     5382.64     6707.28    353.02 o 
  11   9  10     2399.55     2662.49    276.51 o 
  12   9  10     4280.49     5252.19    328.34 o 
  13   9  10     5745.20     5765.67    370.68 o 
  14   9  10     1901.38     2474.62    351.87 o 
  15   9  10     8331.96     8744.54    621.45 o 
  16   9  10      458.30     1469.87    464.31 o 
  17   9  10      831.38      862.61    483.55 o 
   0  10  10     3043.90     4532.99    523.07 o 
   1  10  10    88564.63    87524.20   1374.00 o 
   2  10  10     2298.89     2322.00    128.56 o 
   3  10  10    25431.01    23947.40    393.73 o 
   4  10  10     5174.80     4367.71    179.74 o 
   5  10  10    10175.39    11591.95    268.69 o 
   6  10  10     1435.90     1912.84    167.73 o 
   7  10  10    55705.68    56859.97    800.07 o 
   8  10  10    19900.82    18747.26    411.42 o 
   9  10  10     9851.34     9486.91    374.36 o 
  10  10  10    25257.81    23400.41    555.80 o 
  11  10  10    10621.00    12113.01    436.13 o 
  12  10  10     2953.88     4276.48    332.29 o 
  13  10  10     2382.41     7125.17    429.64 o 
  14  10  10     8657.53    10039.40    540.08 o 
  15  10  10    11172.08    10651.60    660.88 o 
  16  10  10     3339.40     3698.63    512.32 o 
  17  10  10    10498.85     9588.52    843.31 o 
   1  11  10     4438.22     4294.63    230.05 o 
   2  11  10    31639.36    28496.73    406.82 o 
   3  11  10     6368.00     7207.50    213.69 o 
   4  11  10     3693.29     4674.37    197.39 o 
   5  11  10      829.84      853.48    157.54 o 
   6  11  10    75734.96    75677.98   1014.94 o 
   7  11  10     7451.14     7448.66    280.63 o 
   8  11  10    44073.71    43572.04    708.85 o 
   9  11  10     5840.47     6225.28    341.77 o 
  10  11  10     5555.24     6125.50    356.37 o 
  11  11  10       54.04      660.42    268.32 o 
  12  11  10     2428.92     2992.70    316.55 o 
  13  11  10      123.05     1424.85    352.01 o 
  14  11  10      537.37      739.41    596.01 o 
  15  11  10       50.02      684.65    443.56 o 
  16  11  10      115.53      191.52    461.36 o 
  17  11  10      511.40     1147.45    618.86 o 
   0  12  10    36428.66    33316.47    862.26 o 
   1  12  10    38454.22    34863.48    499.93 o 
   2  12  10     1549.36     1705.28    184.35 o 
   3  12  10    17351.51    16274.05    336.52 o 
   4  12  10       38.65     1265.27    139.13 o 
   5  12  10    93818.11    90373.38   1181.03 o 
   6  12  10       30.77      405.08    170.37 o 
   7  12  10    42261.27    38609.33    612.26 o 
   8  12  10     8231.45     9913.59    365.85 o 
   9  12  10    36368.66    37483.18    742.68 o 
  10  12  10     1155.66     1575.58    276.12 o 
  11  12  10    41038.49    39914.65    805.80 o 
  12  12  10      484.14      862.91    291.78 o 
  13  12  10    92400.48    80515.43   1528.61 o 
  14  12  10      513.40     1266.93    782.14 o 
  15  12  10    40902.06    37656.95   1108.56 o 
  16  12  10       24.38     -155.92    585.99 o 
   1  13  10     2910.79     2744.38    164.59 o 
   2  13  10    76572.63    74398.30    935.65 o 
   3  13  10     6959.17     7094.30    253.89 o 
   4  13  10    56041.48    55465.79   1144.49 o 
   5  13  10     5258.64     5713.25    266.29 o 
   6  13  10    29260.12    26568.86    481.70 o 
   7  13  10    13192.19    12557.01    393.92 o 
   8  13  10     5808.61     5792.38    349.70 o 
   9  13  10      134.02      607.06    243.57 o 
  10  13  10    47332.38    44613.07    860.79 o 
  11  13  10      347.48     1343.01    292.72 o 
  12  13  10     5192.84     5360.25    388.30 o 
  13  13  10     1814.75     3125.82    554.73 o 
  14  13  10    10157.01     9889.14    786.96 o 
  15  13  10     3104.99     3417.62    523.27 o 
  16  13  10    14387.71    12163.08    874.03 o 
   0  14  10     2683.17     2961.81    269.34 o 
   1  14  10    47872.64    45018.18    626.52 o 
   2  14  10     4149.05     3658.70    207.07 o 
   3  14  10   103062.05    94905.85   1235.42 o 
   4  14  10     6647.99     6716.27    281.14 o 
   5  14  10   106731.06    97495.64   1660.01 o 
   6  14  10      274.49      485.19    191.54 o 
   7  14  10      202.01      -94.61    223.14 o 
   8  14  10     1428.60     1500.10    256.33 o 
   9  14  10    19078.84    16580.11    470.64 o 
  10  14  10     2824.23     3276.13    330.68 o 
  11  14  10       42.51      952.82    298.22 o 
  12  14  10     3534.86     3100.06    390.13 o 
  13  14  10    25669.99    23560.37   1036.57 o 
  14  14  10     1114.38     1258.57    542.07 o 
  15  14  10     1314.96     1443.89    581.21 o 
   1  15  10     3428.37     3735.17    270.54 o 
   2  15  10    41110.57    41546.73    600.08 o 
   3  15  10     1733.71     1886.39    229.47 o 
   4  15  10     3148.95     5385.08    288.84 o 
   5  15  10      391.21      940.77    201.22 o 
   6  15  10    13767.42    13111.12    411.20 o 
   7  15  10       15.68      -77.95    235.52 o 
   8  15  10     3826.73     5161.61    462.60 o 
   9  15  10     1811.56     2337.20    299.74 o 
  10  15  10    25106.87    23814.51    575.53 o 
  11  15  10      107.64     2339.28    368.32 o 
  12  15  10       24.62      384.09    500.85 o 
  13  15  10       62.21      -96.50    525.94 o 
  14  15  10     6138.94     5745.34    680.44 o 
  15  15  10     3766.79     5065.82    675.95 o 
   0  16  10      216.64      708.02    371.48 o 
   1  16  10     4272.91     8355.33    419.77 o 
   2  16  10     3745.98     3919.57    356.32 o 
   3  16  10    22369.75    26969.59    559.44 o 
   4  16  10      632.99     1752.54    364.88 o 
   5  16  10    32515.37    32779.25    672.25 o 
   6  16  10       58.08      183.15    253.06 o 
   7  16  10     1701.46     1458.24    272.42 o 
   8  16  10     2484.88     2015.66    287.32 o 
   9  16  10     3246.18     3221.08    312.58 o 
  10  16  10      459.44      616.18    295.98 o 
  11  16  10     4404.22     4076.15    386.88 o 
  12  16  10       70.17      107.18    480.51 o 
  13  16  10    27730.34    24939.42   1187.83 o 
  14  16  10       97.80      299.33    571.30 o 
   1  17  10      320.90      323.57    171.48 o 
   2  17  10    19788.51    19715.73    410.60 o 
   3  17  10     1742.99     2768.19    293.44 o 
   4  17  10     4228.75     5879.17    446.85 o 
   5  17  10      739.89     1205.59    304.64 o 
   6  17  10     2282.82     5422.43    584.29 o 
   7  17  10      576.31      807.67    270.60 o 
   8  17  10     1840.51     3910.08    487.43 o 
   9  17  10     3520.25     3627.58    327.08 o 
  10  17  10    16427.61    14025.70    494.08 o 
  11  17  10      493.08      816.03    407.54 o 
  12  17  10     5513.90     4309.83    581.66 o 
  13  17  10      119.58      252.14    520.08 o 
  14  17  10     2729.15     3057.28    594.22 o 
   0  18  10    21388.03    19459.96    583.42 o 
   1  18  10    16190.00    14945.72    408.31 o 
   2  18  10     4450.20     4508.16    290.68 o 
   3  18  10     4712.81     5526.03    287.18 o 
   4  18  10     7735.53     8276.87    359.31 o 
   5  18  10      366.45     1495.76    406.59 o 
   6  18  10     1887.88     2893.25    321.49 o 
   7  18  10       99.51      580.79    283.34 o 
   8  18  10    16103.14    14379.65    480.82 o 
   9  18  10     6923.61     7030.58    410.74 o 
  10  18  10     2042.13     2184.64    381.41 o 
  11  18  10     7684.85    11889.18   1047.13 o 
  12  18  10     4334.42     5854.62    987.81 o 
  13  18  10     2211.85     4873.96    672.17 o 
   1  19  10    11427.50    10147.91    376.26 o 
   2  19  10        6.95      614.24    251.10 o 
   3  19  10    10531.09     8543.11    418.18 o 
   4  19  10    19802.84    17021.25    457.58 o 
   5  19  10     3623.58     4811.18    364.76 o 
   6  19  10    39635.56    36516.87    681.73 o 
   7  19  10    15064.84    14130.12    538.45 o 
   8  19  10    19706.49    17342.39    530.41 o 
   9  19  10       45.78      211.45    364.18 o 
  10  19  10     6570.46     6183.35    520.47 o 
  11  19  10     3568.86     3381.65    485.25 o 
  12  19  10       87.68      122.39    538.52 o 
  13  19  10      121.69       63.57    558.66 o 
   0  20  10     2907.46     4428.46    578.84 o 
   1  20  10     9755.93     9303.64    379.68 o 
   2  20  10       79.29       10.64    288.15 o 
   3  20  10       65.39      781.06    333.52 o 
   4  20  10     5918.44     6474.75    389.59 o 
   5  20  10      231.83     1049.56    355.32 o 
   6  20  10     2216.83     2960.40    546.75 o 
   7  20  10     9850.39     8319.27    429.77 o 
   8  20  10     1575.15     2428.33    513.05 o 
   9  20  10    18682.04    15643.00    588.48 o 
  10  20  10      314.93     1997.75    586.50 o 
  11  20  10    32795.67    28734.70   1081.54 o 
  12  20  10      718.54     1218.48    568.62 o 
   1  21  10     9589.49     9411.49    511.79 o 
   2  21  10     2800.16     3802.80    418.02 o 
   3  21  10     8281.14     6964.35    418.91 o 
   4  21  10     6219.40     7178.69    426.04 o 
   5  21  10     9963.87     8998.63    470.82 o 
   6  21  10    35828.51    30257.59    714.50 o 
   7  21  10    19293.48    15720.81    531.48 o 
   8  21  10     8394.23     7853.07    566.44 o 
   9  21  10     7683.04     7137.54    585.99 o 
  10  21  10     4845.77     5214.49    534.10 o 
  11  21  10    29549.77    24699.94   1005.52 o 
   0  22  10     5561.76    12752.73    975.98 o 
   1  22  10    28926.74    27390.91    735.78 o 
   2  22  10     9824.24    11184.96    646.91 o 
   3  22  10    14394.96    16942.47    947.80 o 
   4  22  10      554.79     1183.34    381.05 o 
   5  22  10     5462.36     6875.11    479.59 o 
   6  22  10      583.84     -391.65    490.09 o 
   7  22  10     7182.45     6363.15    674.55 o 
   8  22  10     1402.80      584.09    589.96 o 
   9  22  10     3558.97     4314.60    651.28 o 
  10  22  10       13.55      -52.44    460.52 o 
   1  23  10     5870.91    10051.54    729.76 o 
   2  23  10      971.05     5156.54    672.24 o 
   3  23  10    17300.16    16178.84    782.86 o 
   4  23  10      386.96     2241.25    716.30 o 
   5  23  10      307.37      659.92    394.03 o 
   6  23  10      905.18     4437.12    893.38 o 
   7  23  10     1523.84     2697.39    543.31 o 
   8  23  10       24.49      959.70    793.73 o 
   9  23  10     3021.34     2389.94    629.86 o 
   0  24  10     7874.51    13151.59    967.97 o 
   1  24  10    25326.68    33582.79    996.29 o 
   2  24  10      160.85     3203.90    556.69 o 
   3  24  10    10544.83    12040.11    724.82 o 
   4  24  10     5519.70     5020.64    525.76 o 
   5  24  10    14711.65    12980.84    945.58 o 
   6  24  10     1217.46     1123.18    500.68 o 
   7  24  10    11480.70     9971.72    612.49 o 
   8  24  10     8600.12     8051.01    830.88 o 
   1  25  10       19.59     3808.12    567.81 o 
   2  25  10     5266.02     8367.40    667.96 o 
   3  25  10      368.63     2880.43    773.16 o 
   4  25  10    10355.48    11401.42    737.25 o 
   5  25  10       43.27      456.88    495.58 o 
   6  25  10    41454.16    34800.88    982.13 o 
   0  26  10      570.97     5284.97    859.96 o 
   1  26  10     4320.95     9352.60    802.53 o 
   2  26  10     1527.69     5954.21    970.39 o 
   3  26  10     4648.43     9558.77    866.45 o 
   4  26  10      989.66     2781.06    631.37 o 
   1   1  11     2440.59     2670.44    140.65 o 
   2   1  11    27842.44    30352.28    508.09 o 
   3   1  11    41815.60    36838.24    534.87 o 
   4   1  11    12383.80    16347.36    334.17 o 
   5   1  11      166.05     1206.77    113.35 o 
   6   1  11    17883.76    19555.81    317.28 o 
   7   1  11     8431.68     7122.14    206.46 o 
   8   1  11     1636.66     2735.39    178.16 o 
   9   1  11     2406.81     2458.22    147.04 o 
  10   1  11    27154.46    25950.47    399.67 o 
  11   1  11    39318.43    39365.52    543.34 o 
  12   1  11      842.75     1156.07    187.07 o 
  13   1  11      835.25     2157.44    208.04 o 
  14   1  11    11533.20    11259.14    338.64 o 
  15   1  11    18223.91    19387.66    511.94 o 
  16   1  11    17473.92    18073.17    574.14 o 
  17   1  11     1879.00     1836.65    362.08 o 
  18   1  11      102.26      654.42    441.33 o 
   0   2  11     3336.85     3531.24    218.55 o 
   1   2  11   109330.00    97409.41   1351.41 o 
   2   2  11    37126.80    33520.00    486.53 o 
   3   2  11    68188.22    64034.63    874.09 o 
   4   2  11   159182.17   156314.42   2040.89 o 
   5   2  11    45249.86    44607.94    611.05 o 
   6   2  11    21491.31    21509.07    361.26 o 
   7   2  11      191.95     1517.40    143.73 o 
   8   2  11     7546.20     8443.72    218.49 o 
   9   2  11      216.33      708.03    129.75 o 
  10   2  11    10988.56    10483.47    258.87 o 
  11   2  11    21487.11    20696.08    363.81 o 
  12   2  11     2734.80     3246.64    222.49 o 
  13   2  11    11263.75    14085.71    413.22 o 
  14   2  11     8758.58    10601.80    403.79 o 
  15   2  11      507.41     2476.10    322.81 o 
  16   2  11     2551.98     2929.34    319.27 o 
  17   2  11      214.23       31.09    341.40 o 
  18   2  11       11.55     -305.96    398.06 o 
   1   3  11    14698.42    14277.33    267.91 o 
   2   3  11    16980.39    20975.70    334.53 o 
   3   3  11     5321.37     6166.72    175.99 o 
   4   3  11    13058.49    16848.51    302.52 o 
   5   3  11    64835.33    62639.36    819.45 o 
   6   3  11     9905.20    11159.85    253.36 o 
   7   3  11    51138.62    50359.79    653.16 o 
   8   3  11    14287.97    12927.52    274.96 o 
   9   3  11    10972.94     9949.29    260.71 o 
  10   3  11    19178.25    19602.16    393.07 o 
  11   3  11       83.19     1754.97    183.25 o 
  12   3  11        4.67      700.21    202.18 o 
  13   3  11      330.52     1260.48    211.72 o 
  14   3  11    10686.23    10459.72    399.39 o 
  15   3  11     1125.36     2476.24    344.80 o 
  16   3  11     9203.93     9648.93    483.70 o 
  17   3  11     1954.86     1169.12    352.34 o 
  18   3  11     4246.67     3809.20    466.70 o 
   0   4  11     2852.26     3548.11    165.06 o 
   1   4  11    19544.98    19025.88    332.39 o 
   2   4  11      182.95      -51.81     84.26 o 
   3   4  11     4973.19     5764.39    151.37 o 
   4   4  11    15219.65    14835.29    281.03 o 
   5   4  11      123.14     1625.06    107.72 o 
   6   4  11     9453.29    10254.56    221.89 o 
   7   4  11    92474.52    93935.02   1128.99 o 
   8   4  11    29032.26    31122.77    501.19 o 
   9   4  11     3478.89     4438.31    204.78 o 
  10   4  11    35985.09    35417.68    530.03 o 
  11   4  11    88438.20    84369.45    995.60 o 
  12   4  11    41118.00    41690.64    611.57 o 
  13   4  11    78785.19    75790.26   1060.76 o 
  14   4  11    26692.46    26462.36    577.95 o 
  15   4  11    20461.80    17618.34    560.61 o 
  16   4  11     7890.70     7661.85    466.37 o 
  17   4  11     4693.75     5148.80    467.39 o 
  18   4  11      574.63      299.60    415.32 o 
   1   5  11      225.16      863.79     83.06 o 
   2   5  11    25922.29    25123.96    388.49 o 
   3   5  11       45.09      283.67     93.35 o 
   4   5  11     9912.53    10871.22    226.68 o 
   5   5  11    12209.06    11672.31    218.27 o 
   6   5  11    60281.04    60957.11    707.93 o 
   7   5  11    28366.47    28121.36    389.37 o 
   8   5  11    16225.76    19937.13    561.09 o 
   9   5  11    13090.50    12648.14    269.57 o 
  10   5  11     1427.32     1530.23    157.94 o 
  11   5  11     2599.22     3530.68    194.75 o 
  12   5  11      385.40      259.27    203.01 o 
  13   5  11     1790.76     2296.53    245.97 o 
  14   5  11      186.38      431.51    270.84 o 
  15   5  11      389.87     1253.39    296.06 o 
  16   5  11      681.28      883.35    353.41 o 
  17   5  11      394.93      252.65    393.41 o 
  18   5  11     8972.59     7866.58    669.90 o 
   0   6  11    63823.97    64734.56   1075.78 o 
   1   6  11     7243.05     7791.46    209.03 o 
   2   6  11    15855.85    15974.27    351.15 o 
   3   6  11    52855.23    52355.16    737.33 o 
   4   6  11       64.73     1638.91    122.88 o 
   5   6  11   240526.83   227334.42   2901.18 o 
   6   6  11    40474.45    36541.84    488.10 o 
   7   6  11      164.89      767.24    104.34 o 
   8   6  11    56477.35    53185.69    609.19 o 
   9   6  11     4065.64     5616.70    215.49 o 
  10   6  11    12776.67    12072.36    279.73 o 
  11   6  11      144.61      524.21    181.05 o 
  12   6  11      383.07      680.43    211.44 o 
  13   6  11    38417.68    37878.46    714.55 o 
  14   6  11      913.05     1380.29    283.58 o 
  15   6  11    12016.79    11996.87    505.87 o 
  16   6  11    12031.47    10073.35    574.16 o 
  17   6  11     3515.58     3290.54    499.52 o 
  18   6  11    17305.52    15387.40    931.43 o 
   1   7  11     2859.34     3717.01    246.01 o 
   2   7  11     5039.59     5044.83    175.65 o 
   3   7  11    17656.08    16726.18    288.45 o 
   4   7  11     1634.66     2650.09    252.42 o 
   5   7  11     9151.20     9202.93    238.36 o 
   6   7  11      243.67     2020.01    288.72 o 
   7   7  11      859.03     1698.21    138.54 o 
   8   7  11       92.23      349.96    129.90 o 
   9   7  11     1142.14      843.15    146.92 o 
  10   7  11       19.97     1479.31    495.24 o 
  11   7  11     6894.26     8274.82    316.43 o 
  12   7  11     1403.69      914.70    272.91 o 
  13   7  11        7.45      909.35    284.78 o 
  14   7  11      954.31      609.11    299.84 o 
  15   7  11     4442.33     4805.46    423.58 o 
  16   7  11       10.15     1017.68    440.49 o 
  17   7  11       21.37      587.95    461.50 o 
   0   8  11   307739.38   279295.72   4018.97 o 
   1   8  11      169.26     1555.82    116.81 o 
   2   8  11    52696.04    48670.00    567.79 o 
   3   8  11   190880.84   183229.39   2211.47 o 
   4   8  11     3096.05     4947.65    192.44 o 
   5   8  11   104846.24   100923.24   1616.77 o 
   6   8  11      217.29      328.64    112.53 o 
   7   8  11      643.39      760.52    159.96 o 
   8   8  11    22549.35    20517.52    420.58 o 
   9   8  11    38285.91    38573.94    602.43 o 
  10   8  11    11751.57    10538.98    316.61 o 
  11   8  11       11.55      382.18    224.06 o 
  12   8  11     1826.92     1715.35    292.03 o 
  13   8  11     5893.08     5934.03    372.51 o 
  14   8  11      459.67      151.33    304.31 o 
  15   8  11     1700.91     1398.05    519.99 o 
  16   8  11     8579.00     7414.23    604.14 o 
  17   8  11     5975.17     6474.23    569.66 o 
   1   9  11     6692.45     6418.03    196.64 o 
   2   9  11     8508.59     8301.22    280.77 o 
   3   9  11     2716.97     3594.86    143.35 o 
   4   9  11    14595.93    13323.80    280.54 o 
   5   9  11    59183.06    55553.82    699.72 o 
   6   9  11   104137.04   101066.16   1295.72 o 
   7   9  11    21374.47    21343.30    404.04 o 
   8   9  11    10662.80    10487.39    317.64 o 
   9   9  11     2833.16     2951.94    218.65 o 
  10   9  11      990.23      966.64    245.22 o 
  11   9  11      391.25      169.18    230.40 o 
  12   9  11    12865.84    11601.77    452.51 o 
  13   9  11     1811.09     2425.98    323.76 o 
  14   9  11      196.91     -183.89    344.03 o 
  15   9  11      563.68      221.96    430.53 o 
  16   9  11      552.42      538.51    450.65 o 
  17   9  11     2437.86     1663.73    626.00 o 
   0  10  11    16091.52    18521.75    630.00 o 
   1  10  11    35266.75    35974.09    559.89 o 
   2  10  11      816.05     1269.67    114.90 o 
   3  10  11        3.92      443.66    128.78 o 
   4  10  11     3369.53     3978.89    195.28 o 
   5  10  11     4526.11     5913.91    234.50 o 
   6  10  11     7104.51     8624.62    274.12 o 
   7  10  11    20130.97    20236.28    398.96 o 
   8  10  11    18424.28    20069.04    431.99 o 
   9  10  11       20.40      581.32    191.05 o 
  10  10  11    22643.69    23633.59    560.72 o 
  11  10  11    33848.63    31913.50    681.66 o 
  12  10  11    27942.70    25802.46    629.76 o 
  13  10  11    54970.73    53808.94   1010.55 o 
  14  10  11    12586.08    11197.33    655.51 o 
  15  10  11    21369.02    19318.90    789.47 o 
  16  10  11      611.83     1217.11    476.96 o 
  17  10  11     3678.17     3822.06   1023.95 o 
   1  11  11     1730.77     2114.23    149.73 o 
   2  11  11    32527.36    31518.67    477.60 o 
   3  11  11     1277.91     1965.99    162.33 o 
   4  11  11    52155.46    48707.36    765.19 o 
   5  11  11    19910.33    18683.86    375.33 o 
   6  11  11     4620.21     8389.56    384.86 o 
   7  11  11     5342.57     7794.82    287.46 o 
   8  11  11     8693.89    10799.91    326.26 o 
   9  11  11      752.27     1742.31    400.76 o 
  10  11  11     4131.70     5764.94    349.04 o 
  11  11  11      389.28     2077.83    332.80 o 
  12  11  11     1906.84     2313.18    353.04 o 
  13  11  11     1158.73     1561.62    332.06 o 
  14  11  11     9261.95     7230.07    603.64 o 
  15  11  11      962.34     1518.99    466.06 o 
  16  11  11     3307.53     3035.72    525.57 o 
   0  12  11     7362.41     6991.68    404.93 o 
   1  12  11     5824.19     7595.61    325.78 o 
   2  12  11     1146.65     1227.84    141.72 o 
   3  12  11       31.70      151.22    128.74 o 
   4  12  11    15975.89    13701.85    338.31 o 
   5  12  11    27673.79    28532.21    488.66 o 
   6  12  11     9321.65    10133.02    309.46 o 
   7  12  11     7421.65     9192.95    337.11 o 
   8  12  11    29816.87    29956.23    594.42 o 
   9  12  11      159.91     1121.30    290.97 o 
  10  12  11    20677.52    21384.33    549.66 o 
  11  12  11    15637.75    15807.63    566.95 o 
  12  12  11     1489.33     2386.50    787.02 o 
  13  12  11     7494.28    13236.09    832.12 o 
  14  12  11       15.66     1177.34    842.48 o 
  15  12  11       64.00     1978.64    478.95 o 
  16  12  11     2149.00     1974.23    595.71 o 
   1  13  11    31042.65    28713.63    450.40 o 
   2  13  11    19606.68    21288.40    385.20 o 
   3  13  11    15410.42    15109.46    416.53 o 
   4  13  11      984.43     2161.48    191.21 o 
   5  13  11     3867.61     4762.03    257.75 o 
   6  13  11     5092.78     4588.05    236.97 o 
   7  13  11    12161.94    12424.51    393.38 o 
   8  13  11      567.67      588.36    233.38 o 
   9  13  11     1151.53     1138.47    253.75 o 
  10  13  11     5463.48     6913.92    445.52 o 
  11  13  11    12250.69    12284.95    529.64 o 
  12  13  11      374.08      955.15    348.59 o 
  13  13  11      292.20     1443.89    522.25 o 
  14  13  11     1150.22      940.51    941.98 o 
  15  13  11     2009.24     1671.16    489.17 o 
  16  13  11     6150.03     6534.24   1037.37 o 
   0  14  11      326.83     2362.28    654.02 o 
   1  14  11       27.88     1001.84    188.00 o 
   2  14  11     4150.62     5989.21    341.24 o 
   3  14  11     2780.86     4447.03    455.84 o 
   4  14  11     4066.99     5943.44    387.35 o 
   5  14  11      827.51     2159.51    255.72 o 
   6  14  11     3493.87     2700.57    220.96 o 
   7  14  11     2323.60     1851.46    251.83 o 
   8  14  11    12350.74    10403.08    389.14 o 
   9  14  11    13786.87    13300.90    434.39 o 
  10  14  11     3942.86     4688.46    357.36 o 
  11  14  11     6706.70     7926.26    646.34 o 
  12  14  11     3504.09     3216.69    448.63 o 
  13  14  11     9042.71    11004.69    808.75 o 
  14  14  11     1762.88     2064.55    745.62 o 
  15  14  11     3013.25     3003.58    627.69 o 
   1  15  11    13544.51    13326.22    456.69 o 
   2  15  11    44547.04    42387.62    614.07 o 
   3  15  11    40987.19    38586.57    869.12 o 
   4  15  11    22901.47    21886.67    468.81 o 
   5  15  11      101.86      144.87    323.14 o 
   6  15  11      538.81      327.35    247.51 o 
   7  15  11     9087.79     8171.77    369.79 o 
   8  15  11     2514.50     3040.06    289.10 o 
   9  15  11    12585.93    11419.71    425.30 o 
  10  15  11     5977.74     6566.12    413.68 o 
  11  15  11    51796.68    47661.34    991.45 o 
  12  15  11      322.68      688.22    473.37 o 
  13  15  11      183.69      411.96    525.93 o 
  14  15  11     5436.21     5796.54    744.65 o 
  15  15  11    22217.07    21540.84   1068.21 o 
   0  16  11    22090.84    20518.59    642.63 o 
   1  16  11    87532.92    83065.98   1060.86 o 
   2  16  11    21075.97    20586.39    481.89 o 
   3  16  11    36533.34    36251.20    625.00 o 
   4  16  11    44082.63    43056.09    926.24 o 
   5  16  11     5998.55     7229.60    383.73 o 
   6  16  11    13265.83    11427.36    411.03 o 
   7  16  11      577.83      805.45    275.77 o 
   8  16  11     3389.55     3014.92    302.19 o 
   9  16  11      229.44      815.87    288.52 o 
  10  16  11     5772.41     5243.98    363.78 o 
  11  16  11     4880.91     4864.85    459.98 o 
  12  16  11     5338.01     5325.03    577.49 o 
  13  16  11     9246.62     9987.97    732.19 o 
  14  16  11     3868.44     2927.53    656.33 o 
   1  17  11      676.07      946.81    207.12 o 
   2  17  11    15730.81    16278.98    382.94 o 
   3  17  11     1882.90     3336.11    351.99 o 
   4  17  11    30748.36    27955.22    515.48 o 
   5  17  11    35785.84    32409.64    641.16 o 
   6  17  11     1992.21     2407.08    289.24 o 
   7  17  11    18748.82    16383.25    481.49 o 
   8  17  11    11184.41     9101.21    414.77 o 
   9  17  11     1535.32     1401.71    361.57 o 
  10  17  11     2666.38     2961.82    557.35 o 
  11  17  11      183.39      714.01    498.65 o 
  12  17  11       30.22       63.06    506.49 o 
  13  17  11      331.87       94.63    723.23 o 
  14  17  11     8615.45     7407.47    683.51 o 
   0  18  11     6051.49     6511.96    409.91 o 
   1  18  11     2235.29     3801.70    333.48 o 
   2  18  11       54.93      765.27    246.48 o 
   3  18  11     6200.58     6289.94    298.47 o 
   4  18  11    14655.79    14740.75    426.69 o 
   5  18  11     3035.59     3511.02    291.63 o 
   6  18  11     9938.85     9826.62    415.45 o 
   7  18  11    11096.18     9576.21    470.36 o 
   8  18  11    17507.68    15300.28    556.12 o 
   9  18  11     8651.47     8113.02    429.82 o 
  10  18  11    17587.21    13900.42    558.69 o 
  11  18  11    25274.73    22589.73    920.39 o 
  12  18  11    17960.41    16473.37    847.44 o 
  13  18  11    20479.26    18227.71    901.29 o 
   1  19  11     1614.96     1698.61    273.74 o 
   2  19  11     2354.43     3942.51    396.56 o 
   3  19  11       67.83      282.15    256.51 o 
   4  19  11      779.15     1339.81    316.09 o 
   5  19  11      193.24      601.63    342.36 o 
   6  19  11    21988.36    21643.60    779.27 o 
   7  19  11      314.62      692.42    321.05 o 
   8  19  11     6919.07     7418.07    422.54 o 
   9  19  11       54.75     -284.30    333.49 o 
  10  19  11     2094.56     3321.58    600.14 o 
  11  19  11     1862.83     1621.50    542.03 o 
  12  19  11     3423.90     3334.59    596.86 o 
   0  20  11    39352.68    35575.17   1226.06 o 
   1  20  11     2865.28     3452.30    321.47 o 
   2  20  11    11795.45     9141.97    439.66 o 
   3  20  11     8351.90     8492.41    440.31 o 
   4  20  11      493.55     1237.99    336.57 o 
   5  20  11    36306.37    32700.65    719.51 o 
   6  20  11       60.19      807.44    332.92 o 
   7  20  11      180.88       29.53    501.17 o 
   8  20  11    17140.14    15753.48    591.25 o 
   9  20  11      227.84     2250.37    495.99 o 
  10  20  11    12495.31    14443.15    800.57 o 
  11  20  11     7843.55    12844.16   1414.28 o 
  12  20  11      210.90     2792.77   1097.43 o 
   1  21  11       13.92     1184.34    383.19 o 
   2  21  11      275.84      -55.62    335.91 o 
   3  21  11     7340.36     7185.29    492.47 o 
   4  21  11     3505.46     4067.82    406.30 o 
   5  21  11     2276.52     2438.00    394.73 o 
   6  21  11     1359.98     3096.01    618.61 o 
   7  21  11     2807.14     2509.22    559.07 o 
   8  21  11      762.83      690.38    608.92 o 
   9  21  11     6013.72     5661.47    562.74 o 
  10  21  11      256.89      728.37    879.76 o 
  11  21  11     2582.83     3639.19    690.90 o 
   0  22  11    50427.67    51894.35   1724.03 o 
   1  22  11     4506.94     9328.69    676.17 o 
   2  22  11    12670.26    14862.56    854.32 o 
   3  22  11    46635.59    41553.85    821.84 o 
   4  22  11     1119.64     2251.41    409.25 o 
   5  22  11    24747.89    22642.08    632.48 o 
   6  22  11       10.88      385.49    656.84 o 
   7  22  11      655.86     -246.88    547.03 o 
   8  22  11     4068.27     3807.69    477.45 o 
   9  22  11    22832.15    17171.94    694.04 o 
  10  22  11      136.88      229.96    810.45 o 
   1  23  11      397.89     3267.65    538.65 o 
   2  23  11     2238.80     4475.68    659.68 o 
   3  23  11     1588.83     3840.89    639.48 o 
   4  23  11     5746.38     3988.67    483.96 o 
   5  23  11     5798.39     5253.85    458.04 o 
   6  23  11    24418.37    20283.83    912.71 o 
   7  23  11     9145.03     7034.19    690.02 o 
   8  23  11     8611.29     7428.20    769.30 o 
   9  23  11     2588.97     1909.67    644.03 o 
   0  24  11    18037.29    21348.24   1150.35 o 
   1  24  11    28910.71    29717.26    941.99 o 
   2  24  11     4669.27    10496.72   1208.46 o 
   3  24  11     2125.32     7000.58    659.39 o 
   4  24  11       26.78     2788.74    750.25 o 
   5  24  11     1356.90     3513.16    706.11 o 
   6  24  11     1268.68     2411.69    527.92 o 
   7  24  11     1143.32     1741.59    526.66 o 
   1  25  11       20.74     4459.46    597.82 o 
   2  25  11     5422.97     9723.34    687.24 o 
   3  25  11       85.06     1532.73    684.70 o 
   4  25  11     4435.22     6780.77    916.91 o 
   5  25  11       23.36     2136.91    763.97 o 
   6  25  11     1324.38     8099.24   1532.11 o 
   0  26  11     3871.05     6338.91   1054.60 o 
   1  26  11     2912.48     7754.13    790.75 o 
   2  26  11     1018.05     4411.02    653.56 o 
   3  26  11     2223.40     7196.95    720.00 o 
   0   0  12   197989.44   189037.67   5602.79 o 
   1   0  12    40370.76    36631.48    852.24 o 
   2   0  12   246259.05   232050.22   4159.84 o 
   3   0  12    14002.70    14358.93    477.34 o 
   4   0  12   130060.91   124023.44   2860.31 o 
   5   0  12    42020.15    37640.46    709.50 o 
   6   0  12    30419.97    30724.21    618.08 o 
   7   0  12    25005.00    22448.48    511.48 o 
   8   0  12      371.50      524.78    188.89 o 
   9   0  12     6815.03     5949.82    399.80 o 
  10   0  12      111.83     -137.57    181.81 o 
  11   0  12    13341.07    13478.16    455.38 o 
  12   0  12     2231.31     2343.29    288.92 o 
  13   0  12    12551.42    11661.54    471.85 o 
  14   0  12       20.29      445.74    298.04 o 
  15   0  12     2176.61     2563.56    531.43 o 
  16   0  12     3319.71     3501.35    462.44 o 
  17   0  12      117.25     -375.44    415.18 o 
  18   0  12     4278.36     3320.14    692.91 o 
   1   1  12     9520.03     9834.61    213.49 o 
   2   1  12      380.41      399.58     85.29 o 
   3   1  12    88862.38    83315.31   1215.96 o 
   4   1  12     3568.18     3904.96    199.05 o 
   5   1  12     1483.19     1140.01    127.01 o 
   6   1  12     3189.42     3959.83    191.66 o 
   7   1  12      221.03      932.40    126.46 o 
   8   1  12    16180.15    15012.31    297.81 o 
   9   1  12    12726.48    12838.30    267.94 o 
  10   1  12    17571.91    17333.29    321.77 o 
  11   1  12    19322.89    18995.72    374.86 o 
  12   1  12     3913.76     5460.64    263.93 o 
  13   1  12      104.60      278.81    195.78 o 
  14   1  12     4565.63     5472.10    275.76 o 
  15   1  12    13071.15    13869.98    413.91 o 
  16   1  12     2151.31     4206.76    434.56 o 
  17   1  12     2100.50     1683.25    362.23 o 
  18   1  12       83.05      -27.36    436.35 o 
   0   2  12      162.04      665.88    135.54 o 
   1   2  12    31570.96    31447.97    451.77 o 
   2   2  12     2212.18     3716.48    162.31 o 
   3   2  12    19661.21    17697.00    309.46 o 
   4   2  12    28692.86    31180.79    478.03 o 
   5   2  12     3879.64     4866.42    269.65 o 
   6   2  12    83431.14    80021.42   1031.46 o 
   7   2  12      582.32     2007.08    150.75 o 
   8   2  12    67761.44    69058.31    864.76 o 
   9   2  12     4343.35     4212.10    186.33 o 
  10   2  12    13989.69    13710.39    312.86 o 
  11   2  12     1999.94     2039.17    190.96 o 
  12   2  12    54604.55    52951.31    734.70 o 
  13   2  12     7831.07     8252.94    305.30 o 
  14   2  12    44906.19    42923.00    778.11 o 
  15   2  12      454.69     1617.43    291.09 o 
  16   2  12    16000.54    13848.89    477.38 o 
  17   2  12      397.59      353.99    389.25 o 
  18   2  12     1965.34     1929.89    439.60 o 
   1   3  12    31887.42    27400.25    489.32 o 
   2   3  12     5489.58     5905.10    172.46 o 
   3   3  12   124834.38   120217.87   1792.05 o 
   4   3  12     8659.95     9350.39    225.71 o 
   5   3  12     4785.67     5169.93    187.77 o 
   6   3  12      804.22     1615.19    137.50 o 
   7   3  12    71986.81    70264.13    929.74 o 
   8   3  12       36.92      748.91    131.55 o 
   9   3  12       76.69      766.07    141.81 o 
  10   3  12      912.44     1038.06    176.16 o 
  11   3  12    40141.07    37281.00    597.33 o 
  12   3  12     4601.43     5580.11    297.09 o 
  13   3  12     2029.33     2393.01    297.51 o 
  14   3  12       96.31      947.45    311.37 o 
  15   3  12    22862.90    19842.89    521.75 o 
  16   3  12      770.56     1346.40    339.36 o 
  17   3  12      537.80      507.31    399.72 o 
  18   3  12      756.40      621.04    419.77 o 
   0   4  12     4745.15     4955.72    224.73 o 
   1   4  12    93486.57    83888.88   1116.65 o 
   2   4  12       54.51      -72.14     90.52 o 
   3   4  12     8531.97     9004.22    214.44 o 
   4   4  12    12800.31    12151.60    254.71 o 
   5   4  12    78312.02    70713.40    855.49 o 
   6   4  12    18584.51    17667.57    298.97 o 
   7   4  12    17066.09    19846.30    339.33 o 
   8   4  12     3386.28     3914.71    213.91 o 
   9   4  12    25613.11    23093.37    424.58 o 
  10   4  12     3115.83     5427.36    283.82 o 
  11   4  12      931.73     1984.69    245.00 o 
  12   4  12    22838.48    26812.42    556.71 o 
  13   4  12    18057.04    19998.06    492.31 o 
  14   4  12    19451.52    23706.59    553.49 o 
  15   4  12      378.10      992.04    318.40 o 
  16   4  12     3783.75     4748.98    392.45 o 
  17   4  12     9669.41     8978.96    578.97 o 
  18   4  12      272.29      -41.41    474.80 o 
   1   5  12      577.06     1790.54    237.50 o 
   2   5  12    15106.44    15184.43    275.61 o 
   3   5  12       77.11      -50.78     80.26 o 
   4   5  12     1591.05     2216.78    138.78 o 
   5   5  12    17225.87    14494.69    281.24 o 
   6   5  12     1143.54     2789.53    216.14 o 
   7   5  12    23087.60    21860.87    328.09 o 
   8   5  12    10984.58    11443.54    290.00 o 
   9   5  12       23.91      166.08    115.93 o 
  10   5  12     7160.12     6728.26    253.15 o 
  11   5  12     7841.92     6335.27    294.06 o 
  12   5  12     2982.35     4145.72    303.21 o 
  13   5  12      124.59      303.49    243.20 o 
  14   5  12      386.41     1151.10    312.69 o 
  15   5  12       67.44      136.75    313.65 o 
  16   5  12     1355.00     2713.27    367.96 o 
  17   5  12       45.55      172.71    402.22 o 
  18   5  12     1105.21     1451.02    642.56 o 
   0   6  12    15318.02    15907.47    402.18 o 
   1   6  12       22.61      686.49     96.87 o 
   2   6  12    72660.45    67224.76    917.77 o 
   3   6  12    47798.55    44781.39    643.59 o 
   4   6  12    63287.98    59400.32    773.15 o 
   5   6  12    42382.41    46975.00    601.04 o 
   6   6  12     1570.60     3245.66    184.19 o 
   7   6  12    13346.57    11998.58    253.54 o 
   8   6  12    27341.90    28671.48    381.50 o 
   9   6  12    40226.11    39417.74    530.46 o 
  10   6  12    18727.32    19087.08    408.16 o 
  11   6  12     3364.02     3532.82    238.32 o 
  12   6  12    34067.17    32570.68    577.91 o 
  13   6  12        2.00      742.23    259.56 o 
  14   6  12    13121.20    13002.11    453.08 o 
  15   6  12     6223.18     5438.83    396.53 o 
  16   6  12     2953.11     2706.65    425.89 o 
  17   6  12    11235.14    10916.64    680.12 o 
   1   7  12     6085.35     5003.81    237.67 o 
   2   7  12      655.87      426.50    106.27 o 
   3   7  12     3851.24     4326.25    191.70 o 
   4   7  12     6786.65     5374.43    197.24 o 
   5   7  12    14432.74    13291.85    326.88 o 
   6   7  12      362.58      595.61    113.78 o 
   7   7  12    25415.65    26071.62    365.35 o 
   8   7  12     4013.82     4008.68    183.21 o 
   9   7  12     4792.76     4351.75    226.51 o 
  10   7  12    24781.33    22615.12    478.61 o 
  11   7  12     5358.59     5201.39    291.50 o 
  12   7  12     1286.76      936.16    280.70 o 
  13   7  12     1826.76     2022.06    305.95 o 
  14   7  12      161.80       43.35    296.79 o 
  15   7  12     1972.29     1967.90    384.26 o 
  16   7  12     3982.69     2659.81    484.87 o 
  17   7  12     9809.16     7899.89    645.51 o 
   0   8  12   100633.34   108721.02   1769.11 o 
   1   8  12     1490.44     2312.70    123.78 o 
   2   8  12    74051.31    70403.95    791.23 o 
   3   8  12    12892.29    17133.75    305.86 o 
   4   8  12    69542.95    66315.92    811.65 o 
   5   8  12    41182.46    40506.31    683.26 o 
   6   8  12     1330.05     2258.84    168.80 o 
   7   8  12     2131.08     2361.38    150.65 o 
   8   8  12     3101.56     3325.83    200.01 o 
   9   8  12    63902.86    63091.46    881.99 o 
  10   8  12     2173.59     2130.85    245.89 o 
  11   8  12    13485.27    12008.63    382.27 o 
  12   8  12    12785.63    10640.02    438.37 o 
  13   8  12      147.09      145.73    285.65 o 
  14   8  12      810.55      286.59    309.67 o 
  15   8  12     6354.00     5035.45    515.69 o 
  16   8  12      345.31      591.83    440.98 o 
  17   8  12    10400.50    10201.19    819.01 o 
   1   9  12       78.11      120.45    100.42 o 
   2   9  12       53.12      459.59     94.13 o 
   3   9  12    13891.59    11799.13    234.37 o 
   4   9  12     2816.95     2649.98    198.90 o 
   5   9  12     1394.93     3613.66    242.67 o 
   6   9  12      680.69     1357.07    276.19 o 
   7   9  12    18983.14    18263.89    374.38 o 
   8   9  12     2263.83     3269.70    208.07 o 
   9   9  12    15865.31    14849.83    361.28 o 
  10   9  12       63.50      -92.80    204.57 o 
  11   9  12      292.52      203.76    265.63 o 
  12   9  12       22.47       90.38    279.12 o 
  13   9  12     1326.89      906.58    308.61 o 
  14   9  12     1711.38     1120.89    374.67 o 
  15   9  12       72.31     -202.90    587.49 o 
  16   9  12      374.73      820.15    460.62 o 
  17   9  12      713.78     1040.67    568.11 o 
   0  10  12     7514.47     9507.01    600.57 o 
   1  10  12    59601.66    52909.37    715.07 o 
   2  10  12    32069.01    30600.02    423.11 o 
   3  10  12    27888.29    21602.73    334.35 o 
   4  10  12    68158.91    65439.76   1068.96 o 
   5  10  12    30079.86    25679.22    451.77 o 
   6  10  12    35903.90    34351.91    544.12 o 
   7  10  12     9923.07    10299.60    382.27 o 
   8  10  12    18369.49    19000.55    404.51 o 
   9  10  12    38023.95    34252.66    608.51 o 
  10  10  12     5506.44     7626.89    423.28 o 
  11  10  12     1181.05     2332.89    298.92 o 
  12  10  12    16442.18    17861.54    542.00 o 
  13  10  12     8134.79     9718.47    465.41 o 
  14  10  12     2201.33     3061.66    576.86 o 
  15  10  12       76.63      561.19    438.69 o 
  16  10  12     5425.55     4606.62    541.34 o 
   1  11  12    44391.18    39045.88    538.48 o 
   2  11  12    11140.07    10360.65    324.05 o 
   3  11  12    20137.93    17356.44    459.42 o 
   4  11  12     8364.47     9010.36    239.42 o 
   5  11  12    51495.04    48070.61    697.18 o 
   6  11  12    12464.53    11880.72    317.47 o 
   7  11  12    66816.64    64827.56    904.37 o 
   8  11  12       48.26      778.60    205.37 o 
   9  11  12     1456.01     1418.50    244.76 o 
  10  11  12     4047.29     4227.96    356.69 o 
  11  11  12    39005.24    36747.25    768.87 o 
  12  11  12       48.40     1169.16    340.54 o 
  13  11  12      399.72      449.57    322.81 o 
  14  11  12     1555.67      648.85    441.99 o 
  15  11  12     6737.70     7047.07    602.99 o 
  16  11  12     2209.36     2682.21    602.02 o 
   0  12  12      358.87      894.89    528.51 o 
   1  12  12    39059.46    36687.43    561.10 o 
   2  12  12     1031.76     1735.14    135.97 o 
   3  12  12     4456.32     4354.01    244.63 o 
   4  12  12    10264.00     9426.14    339.86 o 
   5  12  12      113.07      887.04    200.44 o 
   6  12  12    41122.18    39279.63    615.25 o 
   7  12  12       41.03      354.08    183.67 o 
   8  12  12    56377.95    54030.66    884.61 o 
   9  12  12     8445.41     7869.88    359.21 o 
  10  12  12    62242.25    57071.44   1036.18 o 
  11  12  12     4267.58     5307.30    402.78 o 
  12  12  12    82974.28    82920.85   1471.74 o 
  13  12  12    42421.12    38240.43   1097.59 o 
  14  12  12    47796.36    44014.70   1213.52 o 
  15  12  12     7706.98     5674.73    560.73 o 
  16  12  12    13797.46    12064.52    871.58 o 
   1  13  12    15549.78    14917.07    391.58 o 
   2  13  12     4929.41     5215.29    259.50 o 
   3  13  12    29878.79    29495.86    513.21 o 
   4  13  12      877.40     1033.78    185.81 o 
   5  13  12    15657.99    14316.96    353.52 o 
   6  13  12      121.26      193.45    182.48 o 
   7  13  12      283.18      414.69    192.74 o 
   8  13  12      836.50      960.67    238.89 o 
   9  13  12     1207.31      961.40    258.59 o 
  10  13  12     3282.00     4248.09    353.59 o 
  11  13  12    18277.53    18179.50    569.71 o 
  12  13  12     1742.37     1781.12    374.24 o 
  13  13  12      226.44      380.24    740.19 o 
  14  13  12       35.89      388.12    532.10 o 
  15  13  12     6967.53     7433.22    629.05 o 
   0  14  12   157187.14   147179.44   2907.94 o 
   1  14  12     2993.18     3985.29    265.13 o 
   2  14  12    49160.70    49245.44    744.22 o 
   3  14  12      964.19      957.09    190.28 o 
   4  14  12    93274.53    88917.70   1638.35 o 
   5  14  12       66.75     -213.17    187.16 o 
   6  14  12     1947.29     1934.49    212.56 o 
   7  14  12     1515.96     1170.85    244.17 o 
   8  14  12       96.04      638.05    245.16 o 
   9  14  12      624.03     1259.14    321.68 o 
  10  14  12      896.01     1066.02    359.54 o 
  11  14  12    11225.10    10027.96    485.59 o 
  12  14  12     2941.52     3203.87    515.53 o 
  13  14  12    10386.15    11540.52    825.24 o 
  14  14  12      766.39     1201.50    473.84 o 
  15  14  12     3672.28     4285.81    660.02 o 
   1  15  12     8822.80     8576.93    363.09 o 
   2  15  12       93.11     3755.52    747.84 o 
   3  15  12    13701.53    12855.82    433.61 o 
   4  15  12     4333.83     4104.61    363.92 o 
   5  15  12     1440.75     1836.31    421.45 o 
   6  15  12      230.77      166.06    236.01 o 
   7  15  12     2764.47     3303.98    330.38 o 
   8  15  12     2649.63     2532.85    283.81 o 
   9  15  12     2380.03     2937.88    302.13 o 
  10  15  12     1257.51     1280.18    488.81 o 
  11  15  12     7588.91    10028.88    820.11 o 
  12  15  12      926.42     2084.36    503.49 o 
  13  15  12       26.02     -684.56    619.99 o 
  14  15  12     3228.23     3767.42    543.45 o 
  15  15  12      848.43     1520.39    607.85 o 
   0  16  12     7515.84    11410.24    902.40 o 
   1  16  12    17359.83    19970.79    447.32 o 
   2  16  12     4379.57     9129.73    551.57 o 
   3  16  12       51.34      433.60    247.83 o 
   4  16  12     9867.12    12011.59    607.65 o 
   5  16  12    11800.54    10296.15    402.25 o 
   6  16  12     4681.10     4807.96    310.00 o 
   7  16  12      692.64      902.54    265.60 o 
   8  16  12     3080.99     2908.83    302.99 o 
   9  16  12    12818.24    10752.01    442.34 o 
  10  16  12      566.36     1050.54    393.94 o 
  11  16  12     1556.99     2488.65    629.28 o 
  12  16  12     9020.78    10523.78    731.64 o 
  13  16  12     2540.35     2218.88    546.01 o 
  14  16  12     1451.44     2161.62    619.00 o 
   1  17  12    15328.53    14864.59    371.48 o 
   2  17  12      234.94      468.44    268.35 o 
   3  17  12    27655.17    24868.46    511.13 o 
   4  17  12     8964.07    10611.17    547.96 o 
   5  17  12     2515.66     2206.01    299.36 o 
   6  17  12     1121.85      892.41    272.88 o 
   7  17  12    11666.37    11938.08    436.36 o 
   8  17  12      320.65      187.61    278.07 o 
   9  17  12     8612.67     7701.24    406.74 o 
  10  17  12      351.12       48.16    379.10 o 
  11  17  12    19720.61    16711.31    807.54 o 
  12  17  12     2268.33     1693.44    542.86 o 
  13  17  12       67.66     -535.43    527.99 o 
   0  18  12    10859.44    11928.68    612.63 o 
   1  18  12    45287.31    42294.26    713.96 o 
   2  18  12    23137.33    21089.83    486.55 o 
   3  18  12     8458.34     9133.65    366.08 o 
   4  18  12      347.34      676.70    332.21 o 
   5  18  12     7493.47     6817.58    355.62 o 
   6  18  12       44.93     -164.18    289.28 o 
   7  18  12     4060.53     4699.87    358.41 o 
   8  18  12      314.89     1645.10    472.50 o 
   9  18  12     7508.13     7886.06    468.14 o 
  10  18  12     5959.57     8752.25    692.90 o 
  11  18  12     7294.98     9705.49    723.01 o 
  12  18  12    12346.37    16809.38    859.30 o 
  13  18  12    28273.70    27101.65   1041.68 o 
   1  19  12       25.56      416.69    267.61 o 
   2  19  12     2942.74     3426.77    292.68 o 
   3  19  12      103.01     -315.06    257.57 o 
   4  19  12      160.44      112.12    302.00 o 
   5  19  12    16800.75    14304.64    476.22 o 
   6  19  12       36.96     -247.90    288.96 o 
   7  19  12    14160.27    11586.95    462.19 o 
   8  19  12      556.92      354.55    352.42 o 
   9  19  12       76.36     -261.98    346.86 o 
  10  19  12      406.10      627.55    505.79 o 
  11  19  12      743.79      929.58    550.28 o 
  12  19  12      136.73     1000.04    556.39 o 
   0  20  12     3122.60     9974.53    868.83 o 
   1  20  12     1407.38     2218.82    288.12 o 
   2  20  12      615.78     1405.79    342.44 o 
   3  20  12    17461.89    17310.09    529.30 o 
   4  20  12     7383.98    11411.56    524.46 o 
   5  20  12    23042.04    25656.86    739.85 o 
   6  20  12      581.76      821.81    350.14 o 
   7  20  12      142.61     -506.13    392.58 o 
   8  20  12    10430.84     9070.36    596.42 o 
   9  20  12    15009.20    14982.30    651.25 o 
  10  20  12    39543.56    32258.94   1084.23 o 
  11  20  12     2766.43     3887.92    832.17 o 
   1  21  12      200.86      860.41    384.82 o 
   2  21  12       78.77       97.50    386.25 o 
   3  21  12     2848.77     3556.19    363.42 o 
   4  21  12     4399.73     4852.35    423.75 o 
   5  21  12     9431.70     9227.67    523.11 o 
   6  21  12      981.19      526.39    524.94 o 
   7  21  12     3949.65     4370.85    527.88 o 
   8  21  12      582.59      655.47    487.34 o 
   9  21  12       33.69     1154.60    800.60 o 
  10  21  12     1184.72      990.90    564.13 o 
  11  21  12       74.33      312.42    866.72 o 
   0  22  12    19324.59    23863.57   1171.85 o 
   1  22  12     4178.98     6068.68    668.84 o 
   2  22  12    13172.68    16215.70   1121.64 o 
   3  22  12      618.58     4996.32    669.96 o 
   4  22  12    21336.53    24998.99    950.24 o 
   5  22  12     6192.05     6564.63    486.51 o 
   6  22  12     6486.38     7011.28    592.73 o 
   7  22  12      324.06      322.72    956.70 o 
   8  22  12     1716.98     2801.19    519.87 o 
   9  22  12     5822.35     6519.82    729.52 o 
  10  22  12     3548.01     4124.20    710.91 o 
   1  23  12     1325.57     3691.67    559.18 o 
   2  23  12      141.90     2243.29    647.36 o 
   3  23  12     1398.34     3008.76    511.13 o 
   4  23  12     2015.99     1688.69    401.77 o 
   5  23  12      677.80      834.94    463.73 o 
   6  23  12       18.74     1517.74    847.90 o 
   7  23  12      797.71      417.83    484.14 o 
   8  23  12     1974.86     1371.12    509.93 o 
   0  24  12    13979.16    21467.45   1143.53 o 
   1  24  12     4516.17    10357.58    677.71 o 
   2  24  12    32644.62    34141.68   1457.86 o 
   3  24  12    10543.12    12239.36    958.54 o 
   4  24  12    17167.63    17851.36    776.63 o 
   5  24  12    16220.55    14523.92    665.90 o 
   6  24  12     7205.69     6341.65    586.62 o 
   7  24  12     5726.28     5455.33    636.80 o 
   1  25  12     6409.73     9841.90    789.10 o 
   2  25  12      988.33     5929.41    974.36 o 
   3  25  12     8712.29    10607.96    780.19 o 
   4  25  12      874.20     3618.97    828.02 o 
   5  25  12    14204.08    13848.04   1013.51 o 
   0  26  12     1577.25     4184.50    865.91 o 
   1  26  12    15272.31    15325.44    762.18 o 
   2  26  12     1956.16     5770.88   1197.19 o 
   1   1  13    12002.88    10551.85    340.62 o 
   2   1  13    54698.88    47262.02    654.87 o 
   3   1  13    21422.23    19437.52    411.69 o 
   4   1  13     1760.71     2865.74    156.89 o 
   5   1  13    21358.01    21466.07    421.92 o 
   6   1  13    56880.71    50888.70    700.10 o 
   7   1  13     7700.44     8251.76    231.78 o 
   8   1  13     4455.45     3746.68    187.96 o 
   9   1  13     1081.39     1172.10    157.77 o 
  10   1  13    38952.11    36925.16    548.22 o 
  11   1  13     7840.97     8017.49    279.48 o 
  12   1  13    24210.64    23253.11    432.93 o 
  13   1  13      104.34      140.31    198.66 o 
  14   1  13     4563.31     4555.97    288.70 o 
  15   1  13    12793.74    12415.29    410.94 o 
  16   1  13    16551.16    14986.91    491.51 o 
  17   1  13      909.08      908.03    359.63 o 
  18   1  13     1758.42     1426.85    554.27 o 
   0   2  13   275780.03   247703.19   5174.81 o 
   1   2  13    21012.22    20355.52    325.52 o 
   2   2  13   114194.17   111828.31   1672.09 o 
   3   2  13    10538.22     9404.50    220.76 o 
   4   2  13    14982.31    14445.93    282.47 o 
   5   2  13     3884.40     3394.26    192.53 o 
   6   2  13    10628.32    11034.76    266.17 o 
   7   2  13    18529.83    19671.95    366.33 o 
   8   2  13     4060.93     5806.80    239.47 o 
   9   2  13    17768.45    17473.07    364.28 o 
  10   2  13     8746.49     7602.43    261.84 o 
  11   2  13      895.86     2202.76    197.80 o 
  12   2  13    56669.67    57529.54    786.92 o 
  13   2  13     3989.91     4604.78    252.80 o 
  14   2  13    30621.68    33986.66    616.90 o 
  15   2  13     6102.97     7847.51    446.21 o 
  16   2  13      175.53     1088.33    333.57 o 
  17   2  13     1880.48     2439.25    429.81 o 
  18   2  13     4045.38     5477.45    500.94 o 
   1   3  13       91.23      382.81     98.41 o 
   2   3  13      121.59      130.47     92.71 o 
   3   3  13      109.56      975.05    138.77 o 
   4   3  13     9650.73     7782.01    215.24 o 
   5   3  13     5643.13     5337.63    191.67 o 
   6   3  13     3425.52     3559.76    180.76 o 
   7   3  13     9801.51    10441.63    277.43 o 
   8   3  13     8027.62     8159.64    263.78 o 
   9   3  13     2012.03     3261.81    198.65 o 
  10   3  13     3876.89     4376.36    227.98 o 
  11   3  13    27702.38    28381.64    654.63 o 
  12   3  13     1801.03     2759.15    226.81 o 
  13   3  13      251.17      188.92    290.66 o 
  14   3  13      293.86     1299.78    308.01 o 
  15   3  13     1728.37     3108.62    337.15 o 
  16   3  13      154.99      667.54    331.45 o 
  17   3  13      314.22      622.40    407.72 o 
  18   3  13      508.75      150.13    482.44 o 
   0   4  13    14937.57    16595.35    496.05 o 
   1   4  13    42293.64    42585.54    604.63 o 
   2   4  13    21911.79    21080.00    377.61 o 
   3   4  13     5672.86     4231.18    176.54 o 
   4   4  13    13106.09    13889.40    282.72 o 
   5   4  13     1252.84     1583.11    143.72 o 
   6   4  13    25673.27    27347.76    380.21 o 
   7   4  13   154899.83   149036.05   1704.48 o 
   8   4  13    72722.09    71532.15    958.09 o 
   9   4  13     3710.04     4105.22    220.23 o 
  10   4  13    63968.91    62069.86    870.54 o 
  11   4  13    11742.03    10777.98    358.42 o 
  12   4  13    81433.31    77848.16   1315.43 o 
  13   4  13      336.49     1426.05    256.49 o 
  14   4  13    57889.50    55119.30    925.56 o 
  15   4  13     1037.97     1070.69    327.91 o 
  16   4  13    20973.09    20161.43    618.55 o 
  17   4  13     8660.48     8343.74    567.51 o 
   1   5  13     3424.60     3676.80    161.99 o 
   2   5  13     1268.16      806.29    104.10 o 
   3   5  13    18956.52    15895.08    294.28 o 
   4   5  13    11282.63    10964.73    222.33 o 
   5   5  13     8704.06     8799.38    217.64 o 
   6   5  13    44735.01    41625.62    521.53 o 
   7   5  13     1779.29     2929.42    172.63 o 
   8   5  13     4257.41     4246.51    193.14 o 
   9   5  13     4503.52     4531.97    248.93 o 
  10   5  13       17.91      317.39    196.21 o 
  11   5  13     9243.10     8912.02    352.31 o 
  12   5  13     4910.42     6014.41    331.10 o 
  13   5  13       10.87     -134.57    241.51 o 
  14   5  13     7645.11     7969.28    450.30 o 
  15   5  13     1491.13     1522.62    361.36 o 
  16   5  13    10440.01    10625.86    581.78 o 
  17   5  13      273.83       64.52    406.66 o 
   0   6  13    15021.92    14627.80    390.46 o 
   1   6  13   119089.16   112796.81   1492.60 o 
   2   6  13    48999.68    47435.30    674.20 o 
   3   6  13     5025.09     5713.86    198.70 o 
   4   6  13   174669.97   173589.88   2262.93 o 
   5   6  13      713.14     1087.74    157.55 o 
   6   6  13    29385.06    29164.98    395.66 o 
   7   6  13    17586.79    17756.12    293.43 o 
   8   6  13    28793.41    27234.58    451.07 o 
   9   6  13    59750.04    58599.51   1025.72 o 
  10   6  13     6465.82     8235.35    343.28 o 
  11   6  13    17065.68    15915.49    427.57 o 
  12   6  13    28707.91    27911.32    583.37 o 
  13   6  13      210.55      325.28    291.51 o 
  14   6  13    19319.56    21070.61    604.95 o 
  15   6  13     5721.59     5678.86    408.32 o 
  16   6  13      209.01      421.86    391.85 o 
  17   6  13    15046.49    13153.62    720.30 o 
   1   7  13        0.59      133.55     98.36 o 
   2   7  13        2.18        3.09    112.70 o 
   3   7  13      282.20      902.20    127.30 o 
   4   7  13      313.43      568.57    123.02 o 
   5   7  13     4212.74     4850.11    188.68 o 
   6   7  13      107.44       89.36    102.11 o 
   7   7  13      164.74      748.72    149.31 o 
   8   7  13     5950.28     5761.28    239.10 o 
   9   7  13      871.78     1171.31    226.71 o 
  10   7  13        0.92      -39.97    202.11 o 
  11   7  13     3714.30     4108.31    265.24 o 
  12   7  13     2047.02     1988.92    257.88 o 
  13   7  13       89.57      384.17    394.24 o 
  14   7  13        4.14       62.92    342.82 o 
  15   7  13      617.83     1354.96    382.15 o 
  16   7  13     1139.49     1272.33    457.15 o 
  17   7  13      582.04     1377.42    484.73 o 
   0   8  13      669.54      553.50    310.66 o 
   1   8  13    34953.22    34906.36    466.33 o 
   2   8  13    56810.55    56455.90    750.31 o 
   3   8  13     1183.20     1227.94    124.91 o 
   4   8  13   185354.97   174797.73   1998.20 o 
   6   8  13    40597.29    37998.76    522.76 o 
   7   8  13    35127.35    33681.96    493.57 o 
   8   8  13    35193.71    34347.27    553.65 o 
   9   8  13    71882.48    72345.99   1065.66 o 
  10   8  13    27452.00    25370.48    520.80 o 
  11   8  13     5056.51     4682.14    279.29 o 
  12   8  13     1215.29     1197.70    293.41 o 
  13   8  13     2438.56     2067.15    323.09 o 
  14   8  13     3147.31     3374.58    404.26 o 
  15   8  13     4880.34     4898.31    523.49 o 
  16   8  13     3656.21     3528.95    507.56 o 
  17   8  13    10375.44    10116.43    823.82 o 
   1   9  13     1161.78      867.72    123.77 o 
   2   9  13     7521.47     6402.88    175.63 o 
   3   9  13     1045.91      772.07    113.79 o 
   4   9  13      238.60      752.03    135.81 o 
   5   9  13     1710.40     1887.77    170.29 o 
   6   9  13    19419.23    17991.14    327.21 o 
   7   9  13     1163.62     1864.26    173.22 o 
   8   9  13    12506.83    12243.83    314.70 o 
   9   9  13       12.71      829.81    209.88 o 
  10   9  13     3016.04     2915.72    248.82 o 
  11   9  13     3244.75     3158.27    312.15 o 
  12   9  13      101.40      432.44    294.44 o 
  13   9  13       77.90     -340.49    300.15 o 
  14   9  13     5530.02     5085.15    440.60 o 
  15   9  13      568.10      229.02    434.84 o 
  16   9  13     4853.82     4668.88    544.43 o 
  17   9  13     3523.21     3296.25    626.53 o 
   0  10  13    87600.72    80106.04   1615.97 o 
   1  10  13    19536.28    18845.08    336.69 o 
   2  10  13    54584.71    50761.17    606.91 o 
   3  10  13     5291.39     5596.63    188.41 o 
   4  10  13    10183.75    11572.05    282.61 o 
   5  10  13     5813.13     6930.09    368.41 o 
   6  10  13    15303.39    15449.32    324.20 o 
   7  10  13     4185.37     5649.83    355.45 o 
   8  10  13    33556.16    32323.55    516.57 o 
   9  10  13      754.25     1855.90    217.24 o 
  10  10  13    55856.03    55293.52    991.98 o 
  11  10  13     9881.55     9932.53    435.38 o 
  12  10  13    44276.35    42937.97    861.79 o 
  13  10  13      662.29     1474.89    331.60 o 
  14  10  13    37522.09    32130.88    995.59 o 
  15  10  13      202.35      306.99    444.90 o 
  16  10  13    14225.55    13151.84    733.44 o 
   1  11  13      970.00     1147.88    128.04 o 
   2  11  13     6970.69     7666.03    212.10 o 
   3  11  13      432.64      685.15    171.25 o 
   4  11  13     2737.43     2581.92    187.23 o 
   5  11  13     3248.63     3312.29    240.02 o 
   6  11  13     2124.60     2628.23    219.14 o 
   7  11  13     8318.75     8883.67    302.35 o 
   8  11  13     1260.44     1675.59    207.84 o 
   9  11  13       20.14      582.83    252.72 o 
  10  11  13     1928.83     2357.43    291.98 o 
  11  11  13     5193.05     5413.11    367.39 o 
  12  11  13      340.50      604.45    316.55 o 
  13  11  13      281.85      300.72    510.92 o 
  14  11  13      569.88      270.56    868.61 o 
  15  11  13        8.85     -216.00    454.59 o 
  16  11  13     2279.53     2260.53    599.53 o 
   0  12  13   104834.17   104718.11   1827.20 o 
   1  12  13      430.22     2485.90    206.55 o 
   2  12  13    21059.29    20881.10    387.47 o 
   3  12  13     1581.52     1391.83    173.93 o 
   4  12  13       94.43     -120.25    140.53 o 
   5  12  13     1979.61     1769.77    191.33 o 
   6  12  13     1498.52     2288.00    277.54 o 
   7  12  13     2031.49     1959.21    206.80 o 
   8  12  13       46.29     1346.94    339.92 o 
   9  12  13      341.45     2298.73    323.03 o 
  10  12  13     2620.47     5728.07    421.42 o 
  11  12  13     2583.95     3666.81    328.86 o 
  12  12  13    25271.95    28243.77    693.63 o 
  13  12  13     1747.92     1911.72    616.60 o 
  14  12  13    10312.10    12252.70    707.42 o 
  15  12  13       69.77      325.93    460.56 o 
  16  12  13      317.27      415.32    570.68 o 
   1  13  13      409.83     1378.94    228.85 o 
   2  13  13    34715.55    31949.33    494.35 o 
   3  13  13    22563.18    19446.39    428.24 o 
   4  13  13      219.14     -269.61    191.63 o 
   5  13  13      541.13      307.63    185.75 o 
   6  13  13    22628.43    20632.17    424.60 o 
   7  13  13    10434.96     9019.27    327.22 o 
   8  13  13     9375.68     8350.40    362.30 o 
   9  13  13      273.38      488.72    292.17 o 
  10  13  13    22865.60    21591.38    597.60 o 
  11  13  13     4755.91     5585.22    394.98 o 
  12  13  13     6673.77     6642.13    453.39 o 
  13  13  13     2581.90     1913.96    576.97 o 
  14  13  13     3466.98     2817.79    509.89 o 
  15  13  13     7033.00     6400.63    589.46 o 
   0  14  13    12620.46    19865.41   1282.09 o 
   1  14  13     4715.52     6236.92    454.71 o 
   2  14  13     7550.95    10390.70    434.13 o 
   3  14  13       95.11      131.87    169.80 o 
   4  14  13     1193.26      760.32    303.41 o 
   5  14  13     6135.17     5342.54    275.43 o 
   6  14  13     3828.12     3990.81    245.09 o 
   7  14  13       38.47      479.03    236.11 o 
   8  14  13     4839.14     5253.90    311.34 o 
   9  14  13       42.66     1004.65    320.14 o 
  10  14  13     9793.85    10762.07    481.20 o 
  11  14  13     1398.19     1700.10    355.45 o 
  12  14  13    13428.10    14648.24    662.34 o 
  13  14  13     6836.47     7463.38    622.39 o 
  14  14  13    10924.36     9795.15    684.83 o 
  15  14  13     1744.89     1391.82    595.89 o 
   1  15  13    13218.19    13255.26    493.62 o 
   2  15  13    50290.12    48060.91    740.78 o 
   3  15  13     9685.50     8983.64    346.40 o 
   4  15  13    10703.04     9307.74    345.17 o 
   5  15  13     1381.74      810.16    250.89 o 
   6  15  13    14587.41    12521.94    409.84 o 
   7  15  13     4194.12     3901.90    362.84 o 
   8  15  13     2722.84     3628.15    355.42 o 
   9  15  13      605.92      416.09    309.44 o 
  10  15  13    16778.66    14574.83    572.39 o 
  11  15  13     6844.31     6603.88    490.15 o 
  12  15  13    18171.77    16126.89    879.05 o 
  13  15  13     1117.55      874.17    477.16 o 
  14  15  13     4355.18     4932.90    605.57 o 
   0  16  13   205275.80   200892.88   3410.77 o 
   1  16  13     1508.74     2536.49    245.38 o 
   2  16  13    88472.85    85897.52   1312.23 o 
   3  16  13     7240.61     7035.26    328.51 o 
   4  16  13    14838.20    13920.09    591.67 o 
   5  16  13     8126.47     8573.49    432.86 o 
   6  16  13     4518.78     4496.74    305.66 o 
   7  16  13    10175.45     9651.79    401.08 o 
   8  16  13      712.19     1377.52    345.59 o 
   9  16  13     9784.08    10149.87    714.09 o 
  10  16  13     9720.49     8295.77    542.75 o 
  11  16  13    10220.86     8331.12    665.79 o 
  12  16  13    27740.41    24321.23    931.38 o 
  13  16  13     2129.26     1229.45    587.36 o 
  14  16  13    13673.61    12807.73    912.90 o 
   1  17  13     2180.65     2891.70    275.12 o 
   2  17  13      186.76      638.76    312.69 o 
   3  17  13      714.40     2252.18    427.70 o 
   4  17  13      239.42       37.03    307.90 o 
   5  17  13      402.09      -33.31    322.18 o 
   6  17  13     1165.89      678.07    271.99 o 
   7  17  13    11952.47    11292.80    430.18 o 
   8  17  13      972.76      672.50    287.09 o 
   9  17  13     1126.70     1277.46    346.27 o 
  10  17  13     3272.57     3771.70    433.39 o 
  11  17  13      469.35     1660.12    704.42 o 
  12  17  13      557.07     1027.60    516.74 o 
  13  17  13       24.68      169.99    734.71 o 
   0  18  13     9522.88    15904.04   3118.91 o 
   1  18  13    17327.49    19472.79    536.09 o 
   2  18  13      754.54     2408.89    277.03 o 
   3  18  13    17948.52    16522.33    502.11 o 
   4  18  13      503.56     -225.48    286.53 o 
   5  18  13     6913.18     6394.92    395.80 o 
   6  18  13     2323.57     1400.44    295.94 o 
   7  18  13     9855.89     8271.98    440.08 o 
   8  18  13    10847.89    10361.21    442.26 o 
   9  18  13    12859.59    11598.23    585.82 o 
  10  18  13    28165.53    25427.21    935.97 o 
  11  18  13    14837.63    13373.76    781.86 o 
  12  18  13    31977.35    29609.90   1058.97 o 
  13  18  13     1611.26     3214.09    678.32 o 
   1  19  13     1127.69     1439.67    279.72 o 
   2  19  13    10700.34    10412.84    408.10 o 
   3  19  13     2507.58     2409.52    343.20 o 
   4  19  13     7030.56     6982.38    494.12 o 
   5  19  13      131.74      428.76    340.17 o 
   6  19  13     1360.45      939.70    314.65 o 
   7  19  13     1129.58     1238.76    332.43 o 
   8  19  13     1785.63     2048.59    532.68 o 
   9  19  13       43.77      187.91    384.34 o 
  10  19  13     1203.83     2030.95    526.02 o 
  11  19  13      483.32      375.59    522.89 o 
  12  19  13      855.33     1150.10    561.50 o 
   0  20  13    29346.93    29455.62    958.35 o 
   1  20  13    22131.13    20299.32    568.43 o 
   2  20  13      568.17     2127.86    315.43 o 
   3  20  13       37.05      662.86    451.71 o 
   4  20  13    58884.46    53426.35   1038.42 o 
   5  20  13     1571.99     2988.29    396.62 o 
   6  20  13    16437.57    14813.48    815.08 o 
   7  20  13     4465.08     3615.82    398.39 o 
   8  20  13     2663.41     3862.29    537.48 o 
   9  20  13    18303.87    18627.84   1092.83 o 
  11  20  13     1391.17     3257.70    856.76 o 
   1  21  13     3360.19     3615.19    458.06 o 
   2  21  13       75.98      170.03    317.48 o 
   3  21  13     1377.40     2476.56    383.33 o 
   4  21  13     3802.67     4278.84    415.62 o 
   5  21  13        8.42      660.66    378.55 o 
   6  21  13     1951.34      237.12    448.28 o 
   7  21  13     1285.92      977.17    724.58 o 
   8  21  13     2589.01     2492.62    814.20 o 
   9  21  13     1432.11     1683.19    838.37 o 
  10  21  13     1661.97     1914.83    805.29 o 
   0  22  13     6051.67     8408.52    891.94 o 
   1  22  13    10152.70    12146.25    561.50 o 
   2  22  13    27843.21    27364.28    935.23 o 
   3  22  13      132.69     1351.79    379.05 o 
   4  22  13    60094.21    58693.62   1226.67 o 
   5  22  13     3724.24     4460.39    515.89 o 
   6  22  13    14484.55    13530.02    693.28 o 
   7  22  13     3352.00     2504.77    563.56 o 
   8  22  13    23090.15    21343.44    842.60 o 
   9  22  13     6785.91     7202.85    863.19 o 
   1  23  13      228.51     2626.04    575.40 o 
   2  23  13     2630.09     4641.14    560.99 o 
   3  23  13      280.06     2755.62    977.42 o 
   4  23  13      155.67      899.89    477.30 o 
   5  23  13      101.09       76.61    463.03 o 
   6  23  13     4392.12     4730.15    543.87 o 
   7  23  13     1855.93     2143.86    568.93 o 
   8  23  13     2497.77     1432.50    588.62 o 
   0  24  13    32391.49    30846.25   1784.24 o 
   1  24  13     1299.00     5821.89    607.44 o 
   2  24  13    19330.98    21843.85    836.13 o 
   3  24  13       81.01     4772.06    714.62 o 
   4  24  13     2977.03     6638.55    763.29 o 
   5  24  13     2015.91     4332.19    644.96 o 
   6  24  13       12.25      230.02    497.73 o 
   1  25  13      259.66     3832.64    641.67 o 
   2  25  13       74.60     3816.43    611.64 o 
   3  25  13      758.88     4470.07    741.56 o 
   4  25  13      424.66     1331.32    669.88 o 
   0  26  13      324.85     9522.25   1505.69 o 
   0   0  14    28174.20    26455.56    949.32 o 
   1   0  14   391003.50   355479.13   9165.68 o 
   2   0  14   104463.14    98489.98   1821.18 o 
   3   0  14     8091.42     6676.91    306.31 o 
   4   0  14     6184.12     4327.39    329.44 o 
   5   0  14      153.45      -74.34    207.34 o 
   6   0  14     1629.69     2457.18    206.22 o 
   7   0  14    38763.90    36939.94    874.20 o 
   8   0  14    22159.96    22019.46    535.12 o 
   9   0  14    55739.96    52323.66   1028.81 o 
  10   0  14    94662.50    92626.09   1622.59 o 
  11   0  14     1527.90     1422.94    275.93 o 
  12   0  14    54188.53    50676.23   1013.99 o 
  13   0  14     8066.81     8013.83    561.53 o 
  14   0  14    31533.21    30022.52    752.05 o 
  15   0  14      666.09      238.88    401.36 o 
  16   0  14     5569.07     5763.96    516.99 o 
  17   0  14    19772.04    17928.19    773.14 o 
   1   1  14    11932.88    10887.50    377.93 o 
   2   1  14    17526.85    15052.78    278.93 o 
   3   1  14    43977.47    39638.07    632.63 o 
   4   1  14    27874.37    25849.79    461.52 o 
   5   1  14     7819.62     8424.07    271.78 o 
   6   1  14    24926.74    25687.02    424.39 o 
   7   1  14     5211.14     5581.77    233.92 o 
   8   1  14      720.46     1128.66    161.39 o 
   9   1  14       78.71      182.65    154.52 o 
  10   1  14      315.49      805.67    175.72 o 
  11   1  14    11327.53    11766.51    319.80 o 
  12   1  14     4458.17     5052.12    254.45 o 
  13   1  14     1214.39     1225.14    216.35 o 
  14   1  14      183.53      103.89    239.21 o 
  15   1  14      220.39     1051.07    264.06 o 
  16   1  14      789.13     1305.10    307.68 o 
  17   1  14      108.01      236.91    401.74 o 
   0   2  14   162597.08   158749.48   3359.78 o 
   1   2  14     6533.78     6329.91    248.64 o 
   2   2  14    34262.13    34966.36    646.58 o 
   3   2  14     4088.29     4254.12    197.98 o 
   4   2  14     4895.95     4698.61    283.04 o 
   5   2  14      321.71       60.81    118.55 o 
   6   2  14       54.79      860.50    137.94 o 
   7   2  14   104241.84   101231.62   1292.37 o 
   8   2  14     5222.16     6224.18    251.09 o 
   9   2  14    37361.71    37720.18    588.59 o 
  10   2  14      209.12     1816.39    198.09 o 
  11   2  14    23239.30    23004.52    456.18 o 
  12   2  14    24092.84    25036.74    490.44 o 
  13   2  14    12248.24    12449.51    417.52 o 
  14   2  14    31743.81    32361.11    654.19 o 
  15   2  14    16560.68    15936.23    486.28 o 
  16   2  14        3.18      764.58    386.93 o 
  17   2  14    17175.02    17147.79    682.05 o 
   1   3  14    10431.68     8781.76    229.86 o 
   2   3  14    44161.59    43064.18    673.14 o 
   3   3  14      396.85      338.27    105.51 o 
   4   3  14     1487.91     1384.28    127.76 o 
   5   3  14        7.38       85.73    118.82 o 
   6   3  14    13511.09    11963.28    255.67 o 
   7   3  14     1649.46     2705.40    223.53 o 
   8   3  14      616.69     1771.64    171.54 o 
   9   3  14     5003.88     6059.45    256.00 o 
  10   3  14    25308.85    24030.15    468.64 o 
  11   3  14     3140.08     3331.62    226.90 o 
  12   3  14     7032.53     7210.57    315.31 o 
  13   3  14        5.71      -86.43    241.18 o 
  14   3  14     8892.26     8751.76    448.32 o 
  15   3  14     1340.73     2093.20    341.91 o 
  16   3  14     8489.25     8923.26    486.52 o 
  17   3  14       19.55      724.46    409.12 o 
   0   4  14   159630.91   146930.30   2663.72 o 
   1   4  14     3044.26     4108.23    166.62 o 
   2   4  14    19486.28    19913.21    366.18 o 
   3   4  14    17920.90    16252.57    305.61 o 
   4   4  14    22443.13    24587.39    413.30 o 
   5   4  14    33199.57    29925.17    452.94 o 
   6   4  14      561.77      903.96    120.68 o 
   7   4  14    18478.38    23093.65    372.95 o 
   8   4  14    11884.00    13918.62    404.82 o 
   9   4  14     3887.34     5584.14    262.92 o 
  10   4  14      108.64      744.18    185.16 o 
  11   4  14    11059.31    11827.50    345.79 o 
  12   4  14    11305.83    13899.18    475.04 o 
  13   4  14    25749.19    27198.15    657.08 o 
  14   4  14    20775.52    22256.59    544.45 o 
  15   4  14     9124.94    10360.99    493.08 o 
  16   4  14     1819.62     3171.49    379.28 o 
  17   4  14       45.76     1175.44    421.24 o 
   1   5  14    23071.49    21123.57    353.74 o 
   2   5  14     3079.39     3092.81    159.21 o 
   3   5  14    17963.42    17453.75    318.63 o 
   4   5  14      234.87      376.56    153.31 o 
   5   5  14      110.36       39.00    113.02 o 
   6   5  14      401.81      697.00    121.24 o 
   7   5  14      396.53      507.93    129.24 o 
   8   5  14     7033.12     5946.65    258.79 o 
   9   5  14      265.48      626.77    154.35 o 
  10   5  14     8551.97     8023.35    323.86 o 
  11   5  14     5534.55     5864.60    355.12 o 
  12   5  14      434.02     1209.55    249.53 o 
  13   5  14      589.43      687.95    260.64 o 
  14   5  14     1401.18     1981.25    332.17 o 
  15   5  14     1293.09     1614.64    350.24 o 
  16   5  14     1152.55     2232.96    423.21 o 
  17   5  14     2843.33     2340.73    446.56 o 
   0   6  14    43759.92    41144.62    732.75 o 
   1   6  14    41725.71    41788.55    572.37 o 
   2   6  14    52402.87    49262.33    701.98 o 
   3   6  14     7320.68     8397.91    311.93 o 
   4   6  14    48210.76    44856.08    658.50 o 
   5   6  14    16299.61    14491.52    294.46 o 
   6   6  14    26834.18    26087.08    394.79 o 
   7   6  14      766.26     1702.09    140.56 o 
   8   6  14    35053.43    34138.30    491.19 o 
   9   6  14    14638.50    14656.33    385.39 o 
  10   6  14    78545.81    76658.86   1288.10 o 
  11   6  14    15859.94    14670.56    424.01 o 
  12   6  14    22926.35    21883.28    521.34 o 
  13   6  14     7245.02     6848.06    374.13 o 
  14   6  14    17943.96    16833.28    562.62 o 
  15   6  14     2059.75     2179.68    363.87 o 
  16   6  14     7943.35     7561.13    557.39 o 
  17   6  14     2626.69     2142.07    587.94 o 
   1   7  14     4502.27     3955.70    180.94 o 
   2   7  14    11888.32     9778.39    230.41 o 
   3   7  14    38656.08    34501.66    569.50 o 
   4   7  14     2172.42     2437.62    218.40 o 
   5   7  14     4578.81     5091.79    191.34 o 
   6   7  14    17483.32    17091.16    288.07 o 
   7   7  14    48582.66    48832.70    689.50 o 
   8   7  14     7853.18     7768.87    305.48 o 
   9   7  14     3976.44     3021.76    259.93 o 
  10   7  14      210.06      774.71    321.48 o 
  11   7  14    22785.79    21788.68    548.44 o 
  12   7  14     2418.83     2828.51    302.10 o 
  13   7  14      704.85      457.17    335.11 o 
  14   7  14     3510.99     2770.33    394.80 o 
  15   7  14    23993.04    22342.70    833.54 o 
  16   7  14      775.64      519.92    453.39 o 
  17   7  14      615.03      957.23    706.60 o 
   0   8  14    13000.92    12860.58    389.30 o 
   1   8  14    10730.16    13615.01    254.87 o 
   2   8  14    22743.04    23007.63    495.57 o 
   3   8  14    23987.88    23640.04    528.17 o 
   4   8  14    48413.07    50930.41    653.51 o 
   5   8  14    75512.13    71466.42    936.55 o 
   6   8  14     2854.54     3417.66    238.87 o 
   7   8  14     1597.44     1993.52    198.51 o 
   8   8  14    29765.50    31254.64    581.38 o 
   9   8  14      845.35     1957.63    295.39 o 
  10   8  14    26408.92    28578.13    619.99 o 
  11   8  14      537.13     1239.19    503.48 o 
  12   8  14    11289.29    11947.08    530.73 o 
  13   8  14      827.42      312.87    345.09 o 
  14   8  14    24078.41    23317.37    721.81 o 
  15   8  14      114.39      142.63    427.92 o 
  16   8  14    14647.99    13827.83    731.46 o 
  17   8  14        1.74      -90.40    552.05 o 
   1   9  14     1900.71     1472.47    154.32 o 
   2   9  14     2082.19     3249.83    155.60 o 
   3   9  14    10160.34     9129.76    222.76 o 
   4   9  14      863.77     1114.33    145.66 o 
   5   9  14    12232.10    11575.08    261.86 o 
   6   9  14      278.07      400.46    131.38 o 
   7   9  14     2056.75     2353.04    221.17 o 
   8   9  14     4115.92     4087.80    297.19 o 
   9   9  14      565.79      506.31    225.68 o 
  10   9  14    14642.09    13492.34    406.51 o 
  11   9  14     4310.25     4370.79    335.62 o 
  12   9  14     1379.60      527.39    306.98 o 
  13   9  14     6848.91     6094.00    452.16 o 
  14   9  14     5510.22     5230.86    549.25 o 
  15   9  14      260.84      166.85    442.52 o 
  16   9  14     1209.75     1129.89    485.77 o 
   0  10  14    19853.64    23527.08    863.03 o 
   1  10  14     9454.62    11597.50    534.05 o 
   2  10  14      898.66     3305.67    291.67 o 
   3  10  14    80039.67    72845.69   1184.67 o 
   4  10  14     8960.94     8991.34    241.29 o 
   5  10  14    63977.82    61001.10    846.87 o 
   6  10  14     2026.88     2039.63    244.15 o 
   7  10  14     3188.21     3293.38    243.73 o 
   8  10  14    34292.59    34007.17    574.80 o 
   9  10  14     2957.98     4595.30    408.84 o 
  10  10  14    11364.56    12050.80    419.23 o 
  11  10  14    13124.34    14658.34    521.40 o 
  12  10  14     4370.11     6235.49    544.00 o 
  13  10  14    35619.37    35432.64    893.43 o 
  14  10  14     1895.06     4755.55    512.81 o 
  15  10  14     6462.19     6629.27    571.67 o 
  16  10  14     3170.06     3631.68    633.01 o 
   1  11  14     8561.99     7847.53    250.98 o 
   2  11  14    47153.41    46225.02    570.52 o 
   3  11  14     7526.08     6544.55    312.63 o 
   4  11  14     5155.89     3778.97    183.63 o 
   5  11  14     7232.09     6732.79    310.03 o 
   6  11  14    26820.77    25870.26    473.16 o 
   7  11  14     3597.49     4601.59    240.14 o 
   8  11  14    19342.35    17354.77    408.32 o 
   9  11  14     1589.02     1349.07    297.44 o 
  10  11  14     5196.86     5728.80    344.80 o 
  11  11  14      222.86       37.27    298.48 o 
  12  11  14     4787.50     3571.08    366.61 o 
  13  11  14      917.46      433.58    442.06 o 
  14  11  14     5027.99     4319.49    541.71 o 
  15  11  14     1727.97     1453.63    489.85 o 
  16  11  14     5372.27     5100.08    678.77 o 
   0  12  14   189220.75   189439.36   3182.40 o 
   1  12  14     4859.12     4891.99    220.44 o 
   2  12  14    68700.91    65369.56    829.88 o 
   3  12  14    10505.00    10734.97    292.29 o 
   4  12  14     3546.64     3107.54    208.96 o 
   5  12  14     4754.77     4435.41    259.30 o 
   6  12  14       39.24      122.51    198.68 o 
   7  12  14     9532.51     8825.98    334.04 o 
   8  12  14      301.33      273.95    211.05 o 
   9  12  14    64329.59    59977.02    979.52 o 
  10  12  14     8621.85    10442.77    427.05 o 
  11  12  14    33891.90    31786.15    670.86 o 
  12  12  14    24429.52    25014.88    655.91 o 
  13  12  14     9925.85     8899.78    648.58 o 
  14  12  14    19135.52    16826.21    785.34 o 
  15  12  14     7852.96     7623.21    639.04 o 
   1  13  14     8628.27     8765.28    359.34 o 
   2  13  14    11676.69    12106.39    360.29 o 
   3  13  14      339.17      163.90    237.16 o 
   4  13  14     1142.68       81.86    222.63 o 
   5  13  14     4893.20     4188.53    262.18 o 
   6  13  14    19209.89    18797.40    407.79 o 
   7  13  14      709.00     1135.40    205.90 o 
   8  13  14      382.70      290.20    272.57 o 
   9  13  14    20441.00    18537.62    545.42 o 
  10  13  14    12400.02    12483.98    458.60 o 
  11  13  14    11323.13    11438.36    461.03 o 
  12  13  14     4047.74     3837.69    492.73 o 
  13  13  14       35.11       84.53    523.88 o 
  14  13  14       14.00     -234.93    457.14 o 
  15  13  14      847.49     1233.74    580.60 o 
   0  14  14    39969.67    36868.71    798.27 o 
   1  14  14   130569.47   126537.43   1658.98 o 
   2  14  14    29890.28    28248.08    520.05 o 
   3  14  14     7022.07     6705.98    366.04 o 
   4  14  14     4962.35     5050.81    327.55 o 
   5  14  14     7006.36     7275.11    335.63 o 
   6  14  14      586.11      625.82    205.06 o 
   7  14  14    19312.89    17718.30    464.49 o 
   8  14  14    11579.68    11041.81    451.11 o 
   9  14  14    24960.15    23293.54    613.16 o 
  10  14  14    36651.36    32704.71    748.20 o 
  11  14  14      312.50     1993.68    360.23 o 
  12  14  14    38149.00    34643.99   1046.55 o 
  13  14  14     6445.24     6483.31    573.69 o 
  14  14  14     9140.46     8470.46    668.77 o 
  15  14  14      279.89      514.77    590.32 o 
   1  15  14     4313.58     4613.50    274.66 o 
   2  15  14      568.95     1766.35    240.34 o 
   3  15  14     1918.61     2006.83    277.65 o 
   4  15  14      352.91      -22.32    249.59 o 
   5  15  14       64.27     -209.10    275.21 o 
   6  15  14     5071.43     4858.14    284.74 o 
   7  15  14      714.66      692.63    252.78 o 
   8  15  14       57.93      176.89    295.18 o 
   9  15  14        7.48       28.33    313.77 o 
  10  15  14       24.73     1035.91    349.27 o 
  11  15  14     6528.80     6763.81    582.71 o 
  12  15  14     2654.27     3617.86    509.99 o 
  13  15  14     1174.75     1057.53    489.21 o 
  14  15  14     1168.23      737.32    587.54 o 
   0  16  14    11960.45    17237.71    711.61 o 
   1  16  14     4706.10    10729.72    991.08 o 
   2  16  14    12531.27    15990.57    745.82 o 
   3  16  14      200.72      825.72    328.77 o 
   4  16  14     2155.56     2442.77    280.26 o 
   5  16  14     1068.31     1448.84    330.97 o 
   6  16  14     1727.28     2161.10    277.79 o 
   7  16  14     7096.14     8743.24    474.11 o 
   8  16  14     5934.12     7081.21    567.03 o 
   9  16  14    17785.13    16606.10    552.58 o 
  10  16  14      435.68     2917.84    583.42 o 
  11  16  14     6854.99     7838.75    660.53 o 
  12  16  14     1478.02     4402.46    542.90 o 
  13  16  14       48.52     1259.46    500.14 o 
  14  16  14     4771.84     4089.72    680.40 o 
   1  17  14     1159.46     1826.30    294.93 o 
   2  17  14    15056.87    14668.39    468.34 o 
   3  17  14     1437.42     1658.61    339.13 o 
   4  17  14      289.49       31.31    235.18 o 
   5  17  14     1339.38      775.25    381.15 o 
   6  17  14      372.31       25.01    266.49 o 
   7  17  14      240.28      409.30    335.60 o 
   8  17  14      123.91       29.04    321.82 o 
   9  17  14     3923.08     4064.42    423.40 o 
  10  17  14    15404.38    13044.04    619.29 o 
  11  17  14     6855.34     6147.20    604.42 o 
  12  17  14     7852.28     6918.43    725.99 o 
  13  17  14     2249.97     2380.11    650.90 o 
   0  18  14   138663.38   135900.13   2360.91 o 
   1  18  14    17678.89    18643.47    475.73 o 
   2  18  14    16975.65    18885.84    525.67 o 
   3  18  14     2037.01     2596.57    454.66 o 
   4  18  14     5489.07     5455.66    355.88 o 
   5  18  14       69.80     -200.38    320.18 o 
   6  18  14     3525.21     3236.90    360.05 o 
   7  18  14     3406.28     2623.41    378.00 o 
   8  18  14     1214.53     1917.49    526.11 o 
   9  18  14      343.53     2767.49    584.17 o 
  10  18  14     1884.55     2647.43    600.94 o 
  11  18  14     2374.52     3789.71    650.02 o 
  12  18  14    21579.78    19771.89   1707.93 o 
   1  19  14     1984.44     2564.43    318.66 o 
   2  19  14     2359.92     4105.83    430.98 o 
   3  19  14     1651.97     1588.47    297.50 o 
   4  19  14     3404.09     3198.00    379.29 o 
   5  19  14     4050.04     3287.06    389.89 o 
   6  19  14     1320.56      489.90    311.43 o 
   7  19  14      242.17      622.54    420.96 o 
   8  19  14     5763.37     6171.62    586.75 o 
   9  19  14     5796.91     5254.90    467.33 o 
  10  19  14      152.11      445.67    612.54 o 
  11  19  14     1350.76     1625.81    552.68 o 
  12  19  14        9.52      178.81    565.94 o 
   0  20  14    25039.59    27259.81   1010.55 o 
   1  20  14     1501.10     3069.39    504.28 o 
   2  20  14    35036.81    33056.73    644.35 o 
   3  20  14      330.77     1274.79    466.45 o 
   4  20  14    32716.20    33154.25   1111.69 o 
   5  20  14      214.49      768.72    372.96 o 
   6  20  14     3745.26     3522.96    413.30 o 
   7  20  14     5935.63     5397.30    471.59 o 
   8  20  14    21645.51    19118.86    689.77 o 
   9  20  14    19739.95    19626.59    930.66 o 
  10  20  14    34377.82    30638.45   1061.34 o 
  11  20  14    20965.87    18462.48    892.47 o 
   1  21  14     2222.30     3085.55    408.73 o 
   2  21  14      108.43      461.18    349.64 o 
   3  21  14    17937.35    16801.06    608.26 o 
   4  21  14      303.38      863.16    375.35 o 
   5  21  14     4225.10     4292.40    433.60 o 
   6  21  14     1737.03      453.06    452.36 o 
   7  21  14    19216.88    16698.25   1339.37 o 
   8  21  14      197.24       17.60    540.08 o 
   9  21  14      121.87      645.44    568.16 o 
  10  21  14      221.86      935.27    552.52 o 
   0  22  14      255.45     1517.92    747.30 o 
   1  22  14     9240.15    15727.94    726.19 o 
   2  22  14     6272.35     8159.34    706.16 o 
   3  22  14    15362.00    15357.97    616.24 o 
   4  22  14     1472.54     5000.31   1256.51 o 
   5  22  14    11045.21    10562.93    650.03 o 
   6  22  14      305.96     1637.78    809.92 o 
   7  22  14        1.79        5.18    544.89 o 
   8  22  14     7564.41     8334.16    746.35 o 
   9  22  14      109.23      174.23    567.82 o 
   1  23  14     2373.88     5104.28    746.93 o 
   2  23  14     7640.58     9760.04    839.49 o 
   3  23  14      257.58      759.45    497.90 o 
   4  23  14      936.35     2017.82    473.56 o 
   5  23  14     1532.50     1806.33    491.09 o 
   6  23  14     1006.17     1914.85    504.99 o 
   7  23  14     8084.90     7420.93    742.96 o 
   8  23  14     1077.43      792.20    587.52 o 
   0  24  14     1110.36    11659.61   1003.36 o 
   1  24  14    13028.05    15747.64    754.96 o 
   2  24  14      610.28     6033.26    735.04 o 
   3  24  14    28344.34    27761.73    940.53 o 
   4  24  14     8671.67    10503.71   1023.10 o 
   5  24  14    16970.87    16886.49   1114.94 o 
   6  24  14       46.80      169.66    567.55 o 
   1  25  14       39.27     3043.39    603.65 o 
   2  25  14     4156.01     7144.52    654.37 o 
   3  25  14     3244.67     5423.70    889.05 o 
   4  25  14      301.91     2080.13   1108.87 o 
   1   1  15    13733.94    14133.85    269.20 o 
   2   1  15      139.65      482.07    111.69 o 
   3   1  15    27200.44    27660.33    435.48 o 
   4   1  15     8059.72     7043.85    239.46 o 
   5   1  15     6088.61     5417.70    275.65 o 
   6   1  15     7288.42     7250.44    241.88 o 
   7   1  15     6899.87     7013.68    249.44 o 
   8   1  15     4573.95     4763.72    233.87 o 
   9   1  15     7096.68     7198.92    282.61 o 
  10   1  15      974.55      965.01    186.18 o 
  11   1  15     5628.41     6174.28    269.26 o 
  12   1  15     3793.51     3439.05    231.49 o 
  13   1  15        2.45      -56.98    208.71 o 
  14   1  15      104.13     -483.90    241.95 o 
  15   1  15     5517.27     5398.23    352.05 o 
  16   1  15     1605.11     1362.89    345.08 o 
  17   1  15       80.81      115.13    411.97 o 
   0   2  15     4934.04    10840.56    468.14 o 
   1   2  15   189731.22   179650.52   2289.96 o 
   2   2  15    39073.76    36545.58    537.35 o 
   3   2  15    39963.84    37979.66    618.12 o 
   4   2  15     6787.19     5586.42    252.70 o 
   5   2  15     4530.71     4248.02    285.29 o 
   6   2  15    17466.38    14607.64    313.33 o 
   7   2  15     9703.58    10988.55    287.60 o 
   8   2  15    71433.23    67435.81    920.68 o 
   9   2  15      288.13      832.49    177.96 o 
  10   2  15    60948.52    60989.39    868.11 o 
  11   2  15    16507.98    16930.54    397.51 o 
  12   2  15     5892.97     6105.41    308.58 o 
  13   2  15    44869.98    43706.42    776.87 o 
  14   2  15     1481.24     2181.24    299.53 o 
  15   2  15     7554.63     9001.14    425.61 o 
  16   2  15     3861.52     4225.99    378.20 o 
  17   2  15     1673.87     2910.50    444.67 o 
   1   3  15     5305.55     5238.06    239.29 o 
   2   3  15    73712.63    65867.40    986.91 o 
   3   3  15    16411.03    14124.07    288.82 o 
   4   3  15     2669.95     1941.77    139.69 o 
   5   3  15     2368.37     2731.21    158.08 o 
   6   3  15     1335.89     1513.45    138.76 o 
   7   3  15       51.66      305.95    133.86 o 
   8   3  15     4683.70     5093.21    245.92 o 
   9   3  15      262.65      531.27    178.80 o 
  10   3  15    18556.91    17735.69    392.36 o 
  11   3  15     2691.80     2475.66    224.97 o 
  12   3  15      617.47      726.49    241.21 o 
  13   3  15     1811.99     2487.19    285.13 o 
  14   3  15     2362.77     2243.78    306.15 o 
  15   3  15     1952.49     2372.49    352.37 o 
  16   3  15    11181.63    10845.86    516.20 o 
  17   3  15      311.10      721.70    417.50 o 
   0   4  15   278518.25   261076.59   4669.49 o 
   1   4  15      125.45      784.57    159.43 o 
   2   4  15   210249.67   200349.73   2804.40 o 
   3   4  15    32955.94    33532.42    516.57 o 
   4   4  15     2647.73     2275.51    146.09 o 
   5   4  15     3456.56     3973.61    196.13 o 
   6   4  15      144.00      -98.48    120.58 o 
   7   4  15     8160.64    10346.66    320.23 o 
   8   4  15    34457.04    33000.83    487.35 o 
   9   4  15    85046.50    82235.10   1099.81 o 
  10   4  15      742.61      821.69    195.24 o 
  11   4  15    52571.04    50175.96    833.25 o 
  12   4  15     7524.59     7275.51    361.49 o 
  13   4  15    36503.57    36854.46    785.69 o 
  14   4  15     7499.55     9209.67    463.51 o 
  15   4  15    26962.33    26554.63    690.73 o 
  16   4  15     8395.64     8990.88    566.42 o 
  17   4  15    10635.21     9495.98    593.35 o 
   1   5  15     2873.38     2926.97    164.66 o 
   2   5  15     3803.58     4867.58    192.74 o 
   3   5  15     3844.33     4426.53    255.50 o 
   4   5  15      136.23      -27.11    118.09 o 
   5   5  15     9743.69     9003.44    228.66 o 
   6   5  15    47352.81    44512.46    559.79 o 
   7   5  15    32674.30    30449.40    453.29 o 
   8   5  15     6376.42     6607.84    295.83 o 
   9   5  15      864.14      503.91    161.94 o 
  10   5  15     4171.82     3871.83    263.15 o 
  11   5  15     6055.16     6261.30    385.98 o 
  12   5  15    23659.18    23228.37    598.31 o 
  13   5  15     1037.02     1473.66    274.69 o 
  14   5  15      594.60     1115.59    325.07 o 
  15   5  15     9961.96     9382.80    493.01 o 
  16   5  15     6770.45     7427.95    532.45 o 
  17   5  15      136.75       49.76    489.02 o 
   0   6  15    21198.36    21567.38    517.58 o 
   1   6  15     6013.81     7632.36    228.57 o 
   2   6  15    12559.34    13124.99    325.39 o 
   3   6  15   113210.08   112757.66   1502.45 o 
   4   6  15     6829.32     7992.24    241.30 o 
   5   6  15    48897.66    47020.24    651.82 o 
   6   6  15    13099.54    13550.78    278.94 o 
   7   6  15    15807.63    14198.81    281.97 o 
   8   6  15    31282.62    30597.36    463.66 o 
   9   6  15     1754.14     1570.45    189.44 o 
  10   6  15    28810.24    29610.48    659.42 o 
  11   6  15     4690.49     5811.96    376.54 o 
  12   6  15     8003.75     7906.01    377.81 o 
  13   6  15     7976.19    10177.03    421.62 o 
  14   6  15     9777.79     9935.47    484.78 o 
  15   6  15      163.55      912.73    352.33 o 
  16   6  15     4881.54     5299.24    579.84 o 
  17   6  15       43.98     -571.19    546.57 o 
   1   7  15     1545.69     2027.18    135.32 o 
   2   7  15      166.59      242.23    119.26 o 
   3   7  15      488.95     1142.06    147.61 o 
   4   7  15    16709.53    14392.15    346.54 o 
   5   7  15      714.08     1315.77    147.64 o 
   6   7  15     6425.20     7517.24    231.51 o 
   7   7  15        2.74      912.21    147.49 o 
   8   7  15     1465.40     2788.77    297.87 o 
   9   7  15      181.14     -219.83    109.92 o 
  10   7  15     2550.27     2745.15    371.34 o 
  11   7  15      408.46      372.03    260.80 o 
  12   7  15      897.50     1392.23    285.15 o 
  13   7  15      169.14      500.10    343.61 o 
  14   7  15      223.39     -182.23    362.81 o 
  15   7  15      179.60      247.45    432.95 o 
  16   7  15       11.38      358.05    453.62 o 
  17   7  15     1197.07      813.78    581.41 o 
   0   8  15    32973.92    29948.44    684.04 o 
   1   8  15    41023.27    40546.11    576.88 o 
   2   8  15      451.69      915.57    134.37 o 
   3   8  15    85973.94    83778.73   1152.17 o 
   4   8  15      339.03      730.41    147.18 o 
   5   8  15    36567.31    37097.18    514.84 o 
   6   8  15     4461.80     4317.08    193.21 o 
   7   8  15     1559.73     1970.08    254.46 o 
   8   8  15    31438.89    28149.33    624.19 o 
   9   8  15    11880.31    10759.75    452.18 o 
  10   8  15    32330.68    29730.10    641.77 o 
  11   8  15     2000.31     1482.17    282.77 o 
  12   8  15    24517.60    24163.34    701.34 o 
  13   8  15      551.57      337.36    352.22 o 
  14   8  15    11201.13    13439.41    603.33 o 
  15   8  15       74.24     -177.54    437.83 o 
  16   8  15     8001.75     7349.09    628.07 o 
   1   9  15     8954.59     8307.21    220.50 o 
   2   9  15    28196.88    29233.69    457.57 o 
   3   9  15     9213.99     8416.34    326.07 o 
   4   9  15      109.56      -44.67    141.07 o 
   5   9  15    12443.64    12838.49    277.49 o 
   6   9  15    54568.54    51086.27   1007.37 o 
   7   9  15    58829.37    55026.88   1045.46 o 
   8   9  15     8768.22     9026.69    353.93 o 
   9   9  15     3479.67     2787.48    273.68 o 
  10   9  15    21900.69    19963.59    531.52 o 
  11   9  15     1016.99     1297.75    479.05 o 
  12   9  15     3376.22     3332.29    391.64 o 
  13   9  15     1127.80      901.11    382.12 o 
  14   9  15     3286.56     3893.70    502.89 o 
  15   9  15     3140.01     2631.51    499.40 o 
  16   9  15     1110.03     1278.79    585.33 o 
   0  10  15    82414.04    82729.66   1457.55 o 
   1  10  15    32979.23    31693.32    491.82 o 
   2  10  15    48455.25    48009.31    677.99 o 
   3  10  15    60818.14    60379.20    856.21 o 
   4  10  15       18.27     1281.03    259.49 o 
   5  10  15     4445.46     5718.94    300.29 o 
   6  10  15     1080.76     1388.07    253.22 o 
   7  10  15      772.00      849.25    216.66 o 
   8  10  15    20409.60    20457.63    478.24 o 
   9  10  15    65695.40    62951.93    992.64 o 
  10  10  15     2125.13     2489.13    290.63 o 
  11  10  15    42703.40    41859.21    957.63 o 
  12  10  15    20845.47    17512.76    635.50 o 
  13  10  15    23672.78    22856.90    726.74 o 
  14  10  15    21381.76    19844.57    810.96 o 
  15  10  15    23240.37    19728.49    825.58 o 
  16  10  15     2475.39     1873.62    615.05 o 
   1  11  15     4271.44     3654.71    191.71 o 
   2  11  15    68475.87    65832.55    831.63 o 
   3  11  15     7142.25     6056.06    309.23 o 
   4  11  15     5267.31     4351.00    251.09 o 
   5  11  15      519.12      747.77    200.21 o 
   6  11  15     4411.54     4646.09    320.40 o 
   7  11  15      798.51      394.67    216.80 o 
   8  11  15     4610.81     4417.47    291.06 o 
   9  11  15     3172.42     2546.74    271.00 o 
  10  11  15    10495.96     9421.09    499.32 o 
  11  11  15     3210.96     2730.32    381.25 o 
  12  11  15     1005.00     -154.62    363.80 o 
  13  11  15      299.42      205.41    661.25 o 
  14  11  15     7747.34     6459.83    611.38 o 
  15  11  15      308.29      194.27    467.13 o 
   0  12  15    12660.41    22968.78    694.47 o 
   1  12  15    43114.10    43615.92    617.60 o 
   2  12  15     5242.93     7501.82    400.22 o 
   3  12  15      276.43      549.73    166.26 o 
   4  12  15    20496.43    17802.43    382.79 o 
   5  12  15     2867.72     2908.70    240.60 o 
   6  12  15     4314.62     4085.48    260.46 o 
   7  12  15    11424.74    10177.62    369.01 o 
   8  12  15    10769.95    11510.33    527.71 o 
   9  12  15       71.41     1387.64    331.72 o 
  10  12  15    29504.38    28905.83    678.42 o 
  11  12  15     8908.75     8931.01    459.38 o 
  12  12  15     1761.08     2339.65    465.09 o 
  13  12  15    14657.30    14550.77    735.39 o 
  14  12  15      121.64      713.78    468.78 o 
  15  12  15     2522.51     3762.71    644.38 o 
   1  13  15      238.52       98.19    273.19 o 
   2  13  15     4998.69     4392.12    224.93 o 
   3  13  15     8441.75     6965.96    277.47 o 
   4  13  15      193.33      -66.58    182.74 o 
   5  13  15     6232.30     6612.25    295.38 o 
   6  13  15     5573.91     5198.62    309.43 o 
   7  13  15     8136.47     8137.31    451.92 o 
   8  13  15     4238.67     3281.43    339.62 o 
   9  13  15      305.14     1072.05    318.50 o 
  10  13  15       48.71      472.55    294.76 o 
  11  13  15      980.24      986.23    325.46 o 
  12  13  15     1436.38     1072.07    453.64 o 
  13  13  15        0.50     -727.24    440.62 o 
  14  13  15      625.57      -11.59    466.26 o 
  15  13  15      930.06     1285.78    597.80 o 
   0  14  15      270.21     1764.07    411.35 o 
   1  14  15     9402.04    14970.42    571.23 o 
   2  14  15     2244.44     2996.66    199.19 o 
   3  14  15     2797.72     3774.18    401.01 o 
   4  14  15    35434.32    32083.09    712.88 o 
   5  14  15       96.33      209.46    216.82 o 
   6  14  15     4555.27     3986.31    302.00 o 
   7  14  15     2547.29     2837.18    293.84 o 
   8  14  15      183.22     1574.53    480.26 o 
   9  14  15     6560.53     8635.74    742.43 o 
  10  14  15     1379.23     3805.49    410.02 o 
  11  14  15    13405.06    15153.68    612.42 o 
  12  14  15       49.90     1182.80    455.86 o 
  13  14  15     9320.72     8544.20    664.29 o 
  14  14  15      270.45     -169.69    476.00 o 
   1  15  15     5489.96     6529.08    312.40 o 
   2  15  15     2848.82     3024.26    258.97 o 
   3  15  15     6855.63     6782.03    312.57 o 
   4  15  15      502.35      665.26    313.35 o 
   5  15  15       59.15      -71.73    303.37 o 
   6  15  15     3441.06     3056.52    342.48 o 
   7  15  15      373.35      118.44    333.42 o 
   8  15  15     7174.87     7194.35    418.99 o 
   9  15  15     4806.06     4336.20    348.20 o 
  10  15  15     6290.69     5296.47    408.23 o 
  11  15  15    17204.77    16494.46    766.17 o 
  12  15  15      987.60      808.21    473.07 o 
  13  15  15      265.33      459.05    473.76 o 
  14  15  15      208.21     -210.01    572.75 o 
   0  16  15     4428.52    11291.22    581.75 o 
   1  16  15   157443.67   147023.17   1911.25 o 
   2  16  15      308.40      708.54    274.76 o 
   3  16  15    22745.51    22271.02    557.23 o 
   4  16  15     2984.87     2661.39    313.10 o 
   5  16  15      470.55      274.84    260.13 o 
   6  16  15       89.10       64.66    328.86 o 
   7  16  15     9778.32    10082.66    534.68 o 
   8  16  15    34620.91    32028.46    731.34 o 
   9  16  15     2017.76     2993.02    498.48 o 
  10  16  15    47043.68    43531.73    915.78 o 
  11  16  15    10214.53     8935.78    672.53 o 
  12  16  15    22420.20    20416.49    853.28 o 
  13  16  15    23160.18    19109.41    972.28 o 
   1  17  15      817.96     1790.03    353.60 o 
   2  17  15    15497.08    16477.50    558.28 o 
   3  17  15     1568.95     1032.81    200.69 o 
   4  17  15     2319.99     1230.87    272.84 o 
   5  17  15       41.57     -302.31    329.65 o 
   6  17  15     2443.60     2278.80    413.56 o 
   7  17  15       53.39     -339.06    553.29 o 
   8  17  15      125.10     -153.99    319.89 o 
   9  17  15     6474.89     6677.39    493.13 o 
  10  17  15     4231.54     5217.34    634.56 o 
  11  17  15     2396.41     2719.26    522.58 o 
  12  17  15     3371.18     2915.59    543.20 o 
  13  17  15      747.03      243.84    614.16 o 
   0  18  15    71979.55    76281.68   2356.42 o 
   1  18  15       25.57     2921.92    467.04 o 
   2  18  15    49661.20    45463.77    834.89 o 
   3  18  15      791.57     1138.45    282.88 o 
   4  18  15     2307.10     1902.57    298.16 o 
   5  18  15      353.37      -70.46    322.41 o 
   6  18  15     1462.82      772.85    421.86 o 
   7  18  15     3401.97     3049.04    602.43 o 
   8  18  15    13546.54    12959.01    637.35 o 
   9  18  15    43349.49    40203.12    974.05 o 
  10  18  15     2258.34     2415.87    537.32 o 
  11  18  15    22258.92    20733.49   1049.16 o 
  12  18  15      288.91      881.30    513.04 o 
   1  19  15     8554.11     9298.58    405.68 o 
   2  19  15    16824.98    17737.94    617.82 o 
   3  19  15     5142.23     5343.66    360.90 o 
   4  19  15      886.94      610.52    357.84 o 
   5  19  15       34.48     -258.51    384.55 o 
   6  19  15    17639.08    16202.31    845.59 o 
   7  19  15     5211.69     5126.35    634.39 o 
   8  19  15     2935.28     3792.77    579.19 o 
   9  19  15      349.39     1107.97    590.66 o 
  10  19  15      974.90     1568.58    582.43 o 
  11  19  15     6886.30     5957.05    732.65 o 
   0  20  15    33162.66    31936.25   1010.09 o 
   1  20  15     4808.38     5678.59    413.99 o 
   2  20  15     3506.86     6561.98    756.90 o 
   3  20  15     6592.79     7758.42    477.64 o 
   4  20  15     6163.81     9905.64    758.35 o 
   5  20  15    13292.96    12482.67    561.99 o 
   6  20  15      514.06     1091.46    508.95 o 
   7  20  15     2751.06     2461.48    550.48 o 
   8  20  15     8736.31     7988.18    612.27 o 
   9  20  15      209.75     3023.33   1742.92 o 
  10  20  15    13068.70    14230.24   1580.86 o 
   1  21  15      158.94      794.28    359.79 o 
   2  21  15      194.93     1958.09    566.34 o 
   3  21  15     3911.97     3920.06    442.97 o 
   4  21  15       72.85      496.77    380.50 o 
   5  21  15     2719.82     2973.57    480.70 o 
   6  21  15       60.51     1681.98    857.60 o 
   7  21  15     1810.77     3518.62    574.49 o 
   8  21  15     2341.58     3629.79    593.31 o 
   9  21  15     1838.33     1884.75    694.81 o 
   0  22  15      638.10      954.62    516.10 o 
   1  22  15    27011.82    26306.72    747.50 o 
   2  22  15       48.55     2228.35    581.61 o 
   3  22  15    17559.94    18691.29    627.40 o 
   4  22  15     4036.42     5350.49    812.08 o 
   5  22  15    17746.80    18502.03    967.04 o 
   6  22  15     1230.33     2808.60    574.03 o 
   7  22  15     1481.60      582.80    556.77 o 
   8  22  15    13678.28    11282.30    815.10 o 
   1  23  15     1834.10     4639.26    681.22 o 
   2  23  15     4336.80     9014.09    657.25 o 
   3  23  15     2749.71     5582.82   1181.48 o 
   4  23  15      159.02     1384.33    475.83 o 
   5  23  15     5751.91     5778.55    556.56 o 
   6  23  15     7019.11     6673.57    668.36 o 
   7  23  15     9315.16     8596.12    766.08 o 
   0  24  15    23031.14    22979.63   1203.61 o 
   1  24  15    15682.37    18118.96    811.06 o 
   2  24  15     7345.82    11547.39    719.20 o 
   3  24  15     8378.63    15237.72   1118.91 o 
   4  24  15      630.68     4551.46    811.17 o 
   5  24  15      825.42     2240.51    565.23 o 
   1  25  15       35.22     3040.92    615.43 o 
   2  25  15     7812.97    10287.23    904.25 o 
   3  25  15      879.87     4040.24   1167.08 o 
   0   0  16   223547.31   207732.25   6187.18 o 
   1   0  16    28719.90    29608.63    638.58 o 
   2   0  16    59656.18    50682.73   1007.05 o 
   3   0  16    82522.39    74848.23   1431.19 o 
   4   0  16     9420.79     8098.09    332.19 o 
   5   0  16    10700.62     9348.96    536.05 o 
   6   0  16      778.19      828.63    233.33 o 
   7   0  16     3360.64     3134.69    289.95 o 
   8   0  16   178293.80   175911.02   3298.63 o 
   9   0  16    95355.35    90043.72   1584.21 o 
  10   0  16   120932.54   115864.10   2993.75 o 
  11   0  16    43087.33    42646.61   1353.67 o 
  12   0  16        6.08       53.24    283.94 o 
  13   0  16    30793.81    28425.68   1020.44 o 
  14   0  16     2090.00     1694.16    422.99 o 
  15   0  16    18243.98    18737.97    759.91 o 
  16   0  16    25223.70    24464.16    871.35 o 
  17   0  16     8985.78     7334.81   1223.99 o 
   1   1  16    14716.60    12769.38    264.37 o 
   2   1  16    34725.07    33215.90    501.70 o 
   3   1  16      157.39      442.22    119.88 o 
   4   1  16    21368.84    20319.08    403.12 o 
   5   1  16     4675.28     4178.47    233.76 o 
   6   1  16       64.71      -78.81    164.71 o 
   7   1  16      548.89      621.84    157.50 o 
   8   1  16     3741.01     5272.54    256.15 o 
   9   1  16     6574.66     7017.62    290.63 o 
  10   1  16    15532.39    15180.89    380.80 o 
  11   1  16    10325.11    10810.74    472.18 o 
  12   1  16       69.17      180.35    214.38 o 
  13   1  16     4504.12     4554.80    303.87 o 
  14   1  16     5511.18     4505.71    347.47 o 
  15   1  16      547.88      720.81    337.55 o 
  16   1  16     4056.54     4669.43    400.41 o 
  17   1  16       46.98       22.08    416.01 o 
   0   2  16   181104.88   170341.80   3616.99 o 
   1   2  16   116535.57   113526.55   1480.82 o 
   2   2  16    18018.81    18822.63    334.87 o 
   3   2  16    32241.04    31305.15    484.92 o 
   4   2  16     1845.03     2030.78    159.65 o 
   5   2  16     3605.74     4038.16    342.10 o 
   6   2  16     8340.27     8395.48    251.22 o 
   7   2  16       60.32       27.24    152.51 o 
   8   2  16    59198.04    60699.88    848.17 o 
   9   2  16      597.03     1981.26    202.53 o 
  10   2  16    30817.82    31944.41    549.35 o 
  11   2  16     2368.78     3175.10    235.48 o 
  12   2  16      650.87      450.32    218.07 o 
  13   2  16    15271.40    15979.82    553.66 o 
  14   2  16       97.98      192.25    272.29 o 
  15   2  16     6042.30     6152.89    365.89 o 
  16   2  16    14450.00    13856.71    554.53 o 
  17   2  16       14.16     1643.00    437.95 o 
   1   3  16     1517.94     1341.23    135.81 o 
   2   3  16     4111.05     4743.45    256.02 o 
   3   3  16       17.83       90.65    128.98 o 
   4   3  16       53.43       68.20    125.69 o 
   5   3  16     5564.24     5677.45    227.30 o 
   6   3  16     5693.49     5304.91    222.67 o 
   7   3  16      922.20     1010.27    148.38 o 
   8   3  16        2.60      448.36    172.97 o 
   9   3  16     5137.35     4757.63    239.94 o 
  10   3  16     4593.02     4395.57    288.53 o 
  11   3  16     1115.07     1182.08    215.40 o 
  12   3  16     2422.73     2449.60    270.34 o 
  13   3  16     1355.00     1389.58    277.93 o 
  14   3  16      476.59      667.81    282.19 o 
  15   3  16      104.40      308.13    285.89 o 
  16   3  16       31.04     2256.90    422.95 o 
  17   3  16       80.17      777.94    429.78 o 
   1   4  16     6843.30     9064.51    518.85 o 
   2   4  16    16931.55    19474.28    546.88 o 
   3   4  16    15293.90    15820.24    317.50 o 
   4   4  16    15641.07    13480.08    299.48 o 
   5   4  16     7141.56     5868.85    238.59 o 
   6   4  16     8945.56     8249.58    250.28 o 
   7   4  16       30.52      113.63    141.93 o 
   8   4  16       15.59      737.45    157.61 o 
   9   4  16      261.54      685.36    166.91 o 
  10   4  16      779.91     1092.17    201.23 o 
  11   4  16     2842.32     3400.92    268.93 o 
  12   4  16    10277.55     9044.46    387.61 o 
  13   4  16    12728.43    15645.44    471.07 o 
  14   4  16     3881.12     5077.23    389.85 o 
  15   4  16     4379.21     5359.95    430.47 o 
  16   4  16     1289.64     2405.98    434.17 o 
  17   4  16       11.51      493.71    560.12 o 
   1   5  16    17229.90    15157.40    301.03 o 
   2   5  16    30073.75    27770.83    447.36 o 
   3   5  16     3841.02     3430.93    212.50 o 
   4   5  16    12471.49    11645.82    414.94 o 
   5   5  16    15870.22    15896.98    310.99 o 
   6   5  16     1183.26     3019.29    219.37 o 
   7   5  16     9204.65     8689.06    253.16 o 
   8   5  16      118.44     1093.61    165.02 o 
   9   5  16      641.23      954.50    194.17 o 
  10   5  16     5988.20     5886.50    303.53 o 
  11   5  16      349.16      469.57    238.60 o 
  12   5  16     3617.13     4395.76    343.23 o 
  13   5  16     3000.89     3545.00    353.44 o 
  14   5  16     9278.28     7879.67    408.05 o 
  15   5  16      170.82      583.32    345.85 o 
  16   5  16    16844.13    14989.27    658.93 o 
  17   5  16      112.98      123.61    483.19 o 
   0   6  16     4728.76     4346.49    390.30 o 
   1   6  16    71244.47    69166.65    956.15 o 
   2   6  16      910.19     1262.40    134.74 o 
   3   6  16    91334.11    90590.63   1230.39 o 
   4   6  16    15913.57    15435.15    322.24 o 
   5   6  16     1565.15     2040.87    152.20 o 
   6   6  16     3157.39     3421.92    204.06 o 
   7   6  16      724.17      514.94    157.13 o 
   8   6  16     1612.06     1798.39    231.52 o 
   9   6  16    22117.22    20257.88    467.86 o 
  10   6  16      397.05      921.01    226.30 o 
  11   6  16    38257.16    35958.59    758.93 o 
  12   6  16     1249.74     1848.58    443.07 o 
  13   6  16    47523.09    46029.26    829.29 o 
  14   6  16       25.92      -95.80    327.90 o 
  15   6  16    13053.17    12649.34    613.37 o 
  16   6  16     3034.30     2487.69    497.04 o 
   1   7  16     1020.70     1126.11    131.81 o 
   2   7  16    79816.12    75172.14   1037.83 o 
   3   7  16    16111.69    14571.94    286.83 o 
   4   7  16      362.63      433.20    141.75 o 
   5   7  16      159.36      -97.50    137.97 o 
   6   7  16   122774.36   119014.18   1493.59 o 
   7   7  16     1155.96     1367.85    166.72 o 
   8   7  16    69079.17    65676.21   1083.15 o 
   9   7  16     9342.93     9120.08    444.82 o 
  10   7  16    23253.31    22903.22    642.91 o 
  11   7  16    16500.84    15067.34    485.22 o 
  12   7  16    17603.58    17966.91    535.61 o 
  13   7  16     2503.43     2020.08    380.68 o 
  14   7  16     5930.29     4859.48    445.63 o 
  15   7  16     1084.82      939.41    453.01 o 
  16   7  16     2146.00     1527.58    491.57 o 
   0   8  16      528.51      668.26    162.22 o 
   1   8  16    61139.10    56229.73    759.54 o 
   2   8  16     8267.75     8461.37    245.80 o 
   3   8  16    48732.04    50169.90    739.86 o 
   4   8  16    10880.04    10208.19    347.20 o 
   5   8  16     5318.13     5332.54    236.22 o 
   6   8  16    10905.77    10689.16    292.14 o 
   7   8  16    11768.44    11128.70    384.89 o 
   8   8  16     4768.74     5338.82    382.08 o 
   9   8  16    11019.89    10403.66    477.95 o 
  10   8  16     2029.80     2809.16    290.75 o 
  11   8  16     7437.00     8149.14    417.72 o 
  12   8  16    17447.87    16391.55    606.57 o 
  13   8  16    16761.03    15987.48    625.02 o 
  14   8  16     1690.31     1767.74    465.06 o 
  15   8  16     7004.22     6032.41    559.08 o 
  16   8  16      102.99      -28.64    546.30 o 
   1   9  16      309.48       42.08    137.79 o 
   2   9  16    43550.61    40877.13    590.87 o 
   3   9  16     4601.67     3984.89    219.07 o 
   4   9  16     7465.59     7796.06    231.14 o 
   5   9  16       38.10      669.08    173.84 o 
   6   9  16    17589.58    19380.97    381.66 o 
   7   9  16       24.65      132.99    225.13 o 
   8   9  16       87.81      194.22    228.44 o 
   9   9  16      138.77     -209.94    247.74 o 
  10   9  16     8337.78     7402.14    400.07 o 
  11   9  16     5289.43     4659.71    365.63 o 
  12   9  16     4026.32     3532.40    405.98 o 
  13   9  16     1850.19     1395.13    607.55 o 
  14   9  16     2826.47     2068.59    778.46 o 
  15   9  16     1304.63     1349.88    489.57 o 
  16   9  16    10087.79     9265.28    827.54 o 
   0  10  16     8724.36    11408.32    756.36 o 
   1  10  16     2524.70     3920.05    234.46 o 
   2  10  16     9425.06     9403.03    315.17 o 
   3  10  16      586.28     1319.56    161.18 o 
   4  10  16    78806.47    74473.31   1030.83 o 
   5  10  16     4932.78     4048.50    204.02 o 
   6  10  16    11225.77    10607.52    344.54 o 
   7  10  16     5201.80     5412.55    336.16 o 
   8  10  16     5261.56     4714.54    316.30 o 
   9  10  16      678.71     1431.41    266.62 o 
  10  10  16     6051.56     5352.48    336.86 o 
  11  10  16     1590.47     1948.25    369.65 o 
  12  10  16     7937.11     6929.45    478.48 o 
  13  10  16     1179.50     4536.36    549.16 o 
  14  10  16    17648.80    17496.18    787.16 o 
  15  10  16     3276.39     3961.42    530.80 o 
  16  10  16      141.55       47.02    575.54 o 
   1  11  16       24.98     -177.28    169.37 o 
   2  11  16     5752.99     6676.07    407.13 o 
   3  11  16     7134.76     7053.80    468.02 o 
   4  11  16    14691.84    13190.50    299.42 o 
   5  11  16     8702.34     8898.93    329.50 o 
   6  11  16     2014.50     2144.75    268.49 o 
   7  11  16        7.13     -409.68    210.85 o 
   8  11  16      437.32      985.76    247.56 o 
   9  11  16       37.66     -167.62    270.08 o 
  10  11  16      313.53      -12.39    333.94 o 
  11  11  16     1139.42      705.26    415.51 o 
  12  11  16       30.35     -373.31    357.88 o 
  13  11  16      230.78     -449.21    462.16 o 
  14  11  16      388.50     1299.98    479.67 o 
  15  11  16      109.55      935.44    581.66 o 
   0  12  16   118947.63   117816.41   2041.57 o 
   1  12  16    65911.39    64817.37    852.22 o 
   2  12  16    32809.66    31183.35    511.23 o 
   3  12  16    61303.38    59751.22   1144.13 o 
   4  12  16       39.69       48.74    159.34 o 
   5  12  16     3311.02     3857.69    443.18 o 
   6  12  16     4957.18     4828.19    286.82 o 
   7  12  16        9.33       65.75    226.35 o 
   8  12  16    56274.79    55303.78    907.48 o 
   9  12  16     1537.16     2562.10    367.15 o 
  10  12  16    19820.60    17735.10    629.49 o 
  11  12  16     7399.71     6523.34    468.11 o 
  12  12  16     1415.63     1308.00    458.21 o 
  13  12  16    15778.24    14319.51    733.97 o 
  14  12  16      439.85      517.84    470.70 o 
  15  12  16     5932.49     5016.16    686.33 o 
   1  13  16     1771.33     1953.24    243.46 o 
   2  13  16    10959.99    10174.04    316.98 o 
   3  13  16     2382.44     2260.58    288.66 o 
   4  13  16    29495.47    28120.06    709.57 o 
   5  13  16     5919.08     6443.29    355.60 o 
   6  13  16     4756.08     5270.95    291.60 o 
   7  13  16     5275.84     4747.05    299.90 o 
   8  13  16     3372.57     4370.95    374.17 o 
   9  13  16      447.46      387.68    392.65 o 
  10  13  16     1310.74     1134.62    371.65 o 
  11  13  16       28.48       86.77    422.84 o 
  12  13  16      755.14      248.30    450.81 o 
  13  13  16       96.99     -550.05    442.97 o 
  14  13  16     2853.92     1656.55    505.79 o 
   0  14  16    95397.23    93216.25   1671.28 o 
   1  14  16    12546.96    13405.23    375.48 o 
   2  14  16    27193.82    26187.25    433.58 o 
   3  14  16    32840.52    31398.07    550.32 o 
   4  14  16     5088.87     4891.35    315.40 o 
   5  14  16     8978.27     8693.94    449.05 o 
   6  14  16      279.45     -242.83    348.34 o 
   7  14  16     1426.52     1156.06    278.16 o 
   8  14  16    82495.99    79142.87   1362.33 o 
   9  14  16    42637.68    39285.22    845.12 o 
  10  14  16    50479.41    48419.59   1085.17 o 
  11  14  16    44693.19    38882.43   1110.80 o 
  12  14  16      126.56      880.04    467.63 o 
  13  14  16     8055.78     7211.63    606.15 o 
  14  14  16     2961.47     2721.84    643.00 o 
   1  15  16      421.63      477.42    309.28 o 
   2  15  16    22733.65    21763.73    400.88 o 
   3  15  16     2469.30     2848.55    235.85 o 
   4  15  16    18887.70    17924.46    531.27 o 
   5  15  16       48.21      -25.03    353.23 o 
   6  15  16     2420.66     3081.25    303.97 o 
   7  15  16      135.19       72.65    339.99 o 
   8  15  16     1505.95     2630.70    520.77 o 
   9  15  16      781.98      669.30    377.90 o 
  10  15  16     4926.25     4948.29    712.73 o 
  11  15  16      898.50      142.73    561.56 o 
  12  15  16      925.62      235.14    469.48 o 
  13  15  16     3011.38     2229.20    518.42 o 
  14  15  16     4089.23     3160.86    669.31 o 
   0  16  16    63445.03    62492.66   1422.15 o 
   1  16  16     8330.07    12416.12    671.45 o 
   2  16  16      577.16     1223.75    228.15 o 
   3  16  16       29.08      369.88    226.07 o 
   4  16  16     2632.07     2039.87    247.36 o 
   5  16  16     4282.95     5111.48    400.79 o 
   6  16  16       29.21      361.59    415.45 o 
   7  16  16     3441.63     3837.24    469.44 o 
   8  16  16    13553.05    15150.63    733.67 o 
   9  16  16      160.29     -459.22    856.27 o 
  10  16  16     7213.40     8385.33    651.32 o 
  11  16  16        6.94     1349.33    487.58 o 
  12  16  16     3142.17     3065.29    531.21 o 
  13  16  16     1722.35     1333.16    619.33 o 
   1  17  16     1381.22     2525.23    308.14 o 
   2  17  16     5168.38     8498.99    410.07 o 
   3  17  16     3231.49     3070.37    352.88 o 
   4  17  16     1892.07     3020.43    313.96 o 
   5  17  16    10016.39    10222.12    623.44 o 
   6  17  16      178.95      268.88    397.08 o 
   7  17  16      674.59      669.82    421.83 o 
   8  17  16      947.91     1006.95    682.33 o 
   9  17  16       34.32      210.42    669.55 o 
  10  17  16     4274.96     5278.18    558.00 o 
  11  17  16     5595.22     4315.09    559.96 o 
  12  17  16      311.67      203.82    501.34 o 
   0  18  16     4115.73     5720.95    559.46 o 
   1  18  16    20642.80    23099.20    533.47 o 
   2  18  16     1087.86     2704.77    536.16 o 
   3  18  16    17949.94    18587.34    602.49 o 
   4  18  16     1972.18     1400.21    299.65 o 
   5  18  16      900.76      288.21    377.39 o 
   6  18  16      829.03     1227.17    603.15 o 
   7  18  16     1755.91     2307.68    858.13 o 
   8  18  16      259.14     2059.06   1464.66 o 
   9  18  16     1969.52     3622.98    521.82 o 
  10  18  16        2.01      262.93    480.26 o 
  11  18  16    10120.05     9006.51    695.42 o 
  12  18  16      703.46      -80.04    611.12 o 
   1  19  16      221.06     1488.82    385.51 o 
   2  19  16    15628.26    16375.23    804.95 o 
   3  19  16      465.01      821.38    296.19 o 
   4  19  16     7422.09     6386.29    436.47 o 
   5  19  16     4568.18     4190.93    456.08 o 
   6  19  16       40.61      466.78    410.74 o 
   7  19  16     7600.43     7208.32    761.16 o 
   8  19  16     1364.27     2228.01    747.82 o 
   9  19  16     3187.33     3192.67    961.30 o 
  10  19  16     3213.48     2996.12    541.03 o 
  11  19  16      178.11      899.32    515.23 o 
   0  20  16    12419.06    13309.38    731.44 o 
   1  20  16    16957.27    15675.53    545.52 o 
   2  20  16     3995.41     5449.86    456.06 o 
   3  20  16    26769.96    27488.67   1141.91 o 
   4  20  16       86.16      788.34    375.21 o 
   5  20  16     5551.33     5713.05    496.43 o 
   6  20  16       14.87     -275.94    496.11 o 
   7  20  16       70.40      145.19    516.08 o 
   8  20  16     1896.36     2649.01    626.09 o 
   9  20  16     5594.39     5099.69    593.53 o 
  10  20  16     2234.13     2427.19    550.56 o 
   1  21  16      991.28     1379.55    377.76 o 
   2  21  16    25014.92    23087.82    713.23 o 
   3  21  16     5684.91     6477.18    704.29 o 
   4  21  16      287.77      433.99    384.80 o 
   5  21  16     1724.74     1716.73    536.22 o 
   6  21  16    42882.55    38143.81   1381.53 o 
   7  21  16      956.61     1436.32    550.70 o 
   8  21  16    22453.49    21229.42   1079.52 o 
   9  21  16      168.62      181.76    940.58 o 
   0  22  16       17.79     2825.79    774.85 o 
   1  22  16      168.65     5180.26    686.02 o 
   2  22  16     1363.83     2613.07    513.43 o 
   3  22  16      702.89     2260.42    533.24 o 
   4  22  16    12242.04    14341.50    789.29 o 
   5  22  16      361.70     1798.24    540.97 o 
   6  22  16    13385.33    12522.68    790.89 o 
   7  22  16       19.52     1502.64    817.56 o 
   8  22  16     4328.84     3420.63    624.24 o 
   1  23  16     2036.34     4418.04    623.87 o 
   2  23  16     7782.70    11838.02   1077.46 o 
   3  23  16      379.74     4304.76   1025.51 o 
   4  23  16      911.77     3373.97    930.57 o 
   5  23  16     1051.98     1633.19    559.51 o 
   6  23  16     7295.88     9720.42    780.21 o 
   0  24  16     3012.70     8133.06    942.02 o 
   1  24  16     6088.20    11958.11    728.51 o 
   2  24  16    12031.53    14237.22   1124.20 o 
   3  24  16     1864.94     4464.00    736.46 o 
   4  24  16    18116.30    21471.05   1730.23 o 
   5  24  16       72.40      542.21    569.94 o 
   1  25  16     1153.32     4460.71    638.49 o 
   1   1  17      226.61      786.96    115.86 o 
   2   1  17      366.70      674.53    120.66 o 
   3   1  17      184.56      146.36    121.13 o 
   4   1  17     2492.00     2012.88    151.34 o 
   5   1  17       51.45      -34.99    151.58 o 
   6   1  17    13769.11    12883.97    349.19 o 
   7   1  17     2819.52     2496.57    209.15 o 
   8   1  17    20208.39    20788.46    415.59 o 
   9   1  17      345.96     1033.56    203.22 o 
  10   1  17     2915.48     3345.77    235.91 o 
  11   1  17       71.08      226.89    218.12 o 
  12   1  17     3655.04     3567.39    261.64 o 
  13   1  17     1957.64     1274.31    278.31 o 
  14   1  17      403.23      173.66    279.17 o 
  15   1  17     1056.04     1492.76    347.59 o 
  16   1  17       75.78      318.39    351.81 o 
  17   1  17      116.20      530.40    557.09 o 
   0   2  17    14930.27    17732.59    449.83 o 
   1   2  17    15459.74    17227.94    314.62 o 
   2   2  17    75944.79    68250.11    932.21 o 
   3   2  17    20215.41    19513.50    355.84 o 
   4   2  17    11607.68    10695.58    299.06 o 
   5   2  17    25336.30    23111.29    456.71 o 
   6   2  17      278.32      774.87    150.53 o 
   7   2  17    24679.73    24699.83    548.21 o 
   8   2  17     1679.42     3110.33    236.70 o 
   9   2  17   115582.79   112003.45   1451.85 o 
  10   2  17     2043.76     2955.19    228.88 o 
  11   2  17    31445.32    30044.70    546.74 o 
  12   2  17     1064.86      944.29    255.10 o 
  13   2  17      540.24      507.38    267.58 o 
  14   2  17     6089.57     5818.17    359.23 o 
  15   2  17     9141.13     8414.23    483.43 o 
  16   2  17      764.80     1905.82    369.48 o 
  17   2  17    26633.11    26234.29    965.15 o 
   1   3  17    10979.33    10176.17    245.31 o 
   2   3  17     8495.29     8457.13    236.04 o 
   3   3  17    20554.07    20073.01    400.73 o 
   4   3  17    75448.58    71049.91   1083.31 o 
   5   3  17     5083.36     5246.53    237.51 o 
   6   3  17     5314.29     4708.41    221.44 o 
   7   3  17    22992.39    22559.99    388.41 o 
   8   3  17    14218.92    14477.00    321.61 o 
   9   3  17     1333.07     1541.46    220.20 o 
  10   3  17    13038.28    12113.35    355.77 o 
  11   3  17    10923.57    10699.11    352.69 o 
  12   3  17     5374.99     5221.23    318.86 o 
  13   3  17     6780.94     5542.31    338.63 o 
  14   3  17     5120.38     5386.44    350.33 o 
  15   3  17    19047.13    19594.81    550.57 o 
  16   3  17    16802.63    16372.09    676.82 o 
  17   3  17     4311.93     5086.97    586.42 o 
   0   4  17    32782.30    30454.01    670.61 o 
   1   4  17   203756.38   187006.19   2393.83 o 
   2   4  17      532.87      573.26    122.74 o 
   3   4  17    26997.18    27406.82    543.65 o 
   4   4  17     6516.62     6341.79    248.38 o 
   5   4  17     4866.11     4248.96    216.35 o 
   6   4  17     4604.55     4340.07    212.79 o 
   7   4  17    31114.23    29810.61    459.56 o 
   8   4  17    23821.72    22664.60    397.37 o 
   9   4  17    10210.53     9909.86    289.22 o 
  10   4  17    23871.68    23784.06    428.27 o 
  11   4  17     1518.49     1598.13    254.83 o 
  12   4  17     4787.07     3999.38    301.09 o 
  13   4  17    27103.66    26870.72    599.36 o 
  14   4  17     6460.37     6373.90    367.43 o 
  15   4  17      850.15     1371.20    359.88 o 
  16   4  17     6602.84     6473.03    526.57 o 
  17   4  17     7437.77     7516.95    632.94 o 
   1   5  17    45755.55    43869.46    640.06 o 
   2   5  17     6276.69     6058.63    257.57 o 
   3   5  17    54907.32    49967.54    727.23 o 
   4   5  17     9416.11     9460.58    292.41 o 
   5   5  17    13111.75    12834.61    311.93 o 
   6   5  17    16457.20    18352.44    522.40 o 
   7   5  17    52659.75    50004.26    667.42 o 
   8   5  17    46845.71    44793.71    623.14 o 
   9   5  17      538.16      214.08    170.80 o 
  10   5  17       26.14     -266.82    222.25 o 
  11   5  17    19394.16    19037.81    486.16 o 
  12   5  17      378.78      906.28    307.20 o 
  13   5  17     1765.63     1827.77    336.22 o 
  14   5  17       44.26      165.56    196.55 o 
  15   5  17     3621.41     4358.31    456.20 o 
  16   5  17     1067.13     1837.40    436.67 o 
   0   6  17    20920.04    19383.63    506.03 o 
   1   6  17     3053.54     4931.20    201.71 o 
   2   6  17    19438.16    18942.67    359.88 o 
   3   6  17    27240.14    25359.41    436.09 o 
   4   6  17     2021.29     2383.85    165.35 o 
   5   6  17     9124.13     7935.62    286.67 o 
   6   6  17    15405.61    14829.32    354.74 o 
   7   6  17    14074.57    14074.17    327.82 o 
   8   6  17     5570.25     4858.16    223.96 o 
   9   6  17    10961.03    10700.44    374.21 o 
  10   6  17     3096.45     3870.45    281.20 o 
  11   6  17    24516.74    24153.06    544.25 o 
  12   6  17     3717.36     3880.41    353.32 o 
  13   6  17    23363.68    23696.62    712.56 o 
  14   6  17      175.20      210.55    338.11 o 
  15   6  17    13544.50    15418.01    657.14 o 
  16   6  17     2823.07     2782.21    514.07 o 
   1   7  17      679.48      622.17    135.77 o 
   2   7  17     3407.14     4331.63    255.66 o 
   3   7  17       85.04      255.67    140.61 o 
   4   7  17     1283.62     1210.00    153.70 o 
   5   7  17     5521.18     5539.62    234.43 o 
   6   7  17    29785.86    31641.13    544.01 o 
   7   7  17      216.66      632.61    167.30 o 
   8   7  17     7798.66     8967.43    379.38 o 
   9   7  17     2213.07     2735.61    275.26 o 
  10   7  17     1057.97     1550.43    327.33 o 
  11   7  17     1320.88     2069.07    344.95 o 
  12   7  17       33.90     -273.91    284.75 o 
  13   7  17     1136.24      944.97    373.59 o 
  14   7  17       32.70     -411.83    427.89 o 
  15   7  17      683.38      265.60    453.58 o 
  16   7  17      132.03     -160.53    551.43 o 
   0   8  17    28691.96    27611.48    662.93 o 
   1   8  17     4483.93     3735.01    190.12 o 
   2   8  17    38414.52    35781.70    555.89 o 
   3   8  17      718.03      320.02    149.53 o 
   4   8  17     4730.30     3940.50    215.87 o 
   5   8  17     3965.13     4257.70    239.90 o 
   6   8  17     2781.32     2955.58    206.96 o 
   7   8  17    21198.35    21101.99    513.30 o 
   8   8  17    10416.76    11262.78    402.40 o 
   9   8  17    22922.71    20501.73    611.63 o 
  10   8  17    10954.36    10577.40    505.70 o 
  11   8  17    40013.38    39435.93    796.64 o 
  12   8  17      884.26      865.38    304.27 o 
  13   8  17    18777.55    18038.93    655.73 o 
  14   8  17     1662.37     1665.34    612.38 o 
  15   8  17    12698.79    11722.32    706.03 o 
  16   8  17      924.05      563.04    569.29 o 
   1   9  17     7089.99     6729.83    245.86 o 
   2   9  17     1035.16     1735.46    194.38 o 
   3   9  17    13142.80    12447.32    291.69 o 
   4   9  17    58128.66    56516.03    854.25 o 
   5   9  17    21812.84    19876.56    442.09 o 
   6   9  17    45995.68    45814.61    717.22 o 
   7   9  17     7551.78     7550.19    360.81 o 
   8   9  17    20009.05    17295.23    565.64 o 
   9   9  17     4760.90     5212.60    385.08 o 
  10   9  17      720.15       16.19    272.23 o 
  11   9  17    20747.13    20160.00    568.99 o 
  12   9  17      156.73     -711.23    355.61 o 
  13   9  17     3778.73     3637.70    495.58 o 
  14   9  17      100.59      219.99    554.75 o 
  15   9  17     3120.44     3950.66    533.64 o 
  16   9  17     4835.13     5701.05    751.04 o 
   0  10  17    23891.97    21087.87    732.75 o 
   1  10  17   158012.80   159795.58   1990.50 o 
   2  10  17     3932.01     3734.44    307.58 o 
   3  10  17    13141.93    12204.56    300.77 o 
   4  10  17    15730.97    18097.74    367.46 o 
   5  10  17     1828.71     1690.21    184.97 o 
   6  10  17     1339.03     1470.47    226.85 o 
   7  10  17       52.31       74.85    272.28 o 
   8  10  17    18726.36    17988.12    575.83 o 
   9  10  17      803.53      668.01    269.94 o 
  10  10  17    13180.44    12107.16    462.99 o 
  11  10  17     8662.67     7044.42    489.26 o 
  12  10  17      811.91      504.67    371.28 o 
  13  10  17    29194.07    26329.52    907.31 o 
  14  10  17    11590.28    12661.37    716.75 o 
  15  10  17     2709.02     2295.52    507.89 o 
   1  11  17     5223.67     4803.53    352.81 o 
   2  11  17     7747.17     8025.75    358.02 o 
   3  11  17    10750.83    10597.54    344.05 o 
   4  11  17    27711.78    28133.61    476.29 o 
   5  11  17     1057.85     1175.32    218.44 o 
   6  11  17      690.24      993.55    315.41 o 
   7  11  17     6187.68     6307.61    416.75 o 
   8  11  17    20503.35    18894.05    519.44 o 
   9  11  17       32.95     -325.23    266.24 o 
  10  11  17     2274.81     1765.20    382.15 o 
  11  11  17     3713.77     3686.13    417.53 o 
  12  11  17      517.75      326.35    437.86 o 
  13  11  17     2286.88     1221.27    476.69 o 
  14  11  17     3898.23     3305.72    525.29 o 
  15  11  17    14814.78    13304.80    902.34 o 
   0  12  17     2248.87     2677.45    388.48 o 
   1  12  17     1560.30     6762.32    300.57 o 
   2  12  17     1222.73     1035.52    209.91 o 
   3  12  17    10504.60    11496.78    318.80 o 
   4  12  17     4228.95     3440.02    245.77 o 
   5  12  17    37165.82    35282.67    635.90 o 
   6  12  17     2322.42     2946.01    290.96 o 
   7  12  17     7120.99     6918.49    355.70 o 
   8  12  17     3874.14     5778.87    374.21 o 
   9  12  17    47361.09    46755.94   1028.30 o 
  10  12  17       49.65     -151.98    346.01 o 
  11  12  17     4455.32     4262.97    430.50 o 
  12  12  17     3521.85     1563.58    472.48 o 
  13  12  17     7596.92     7127.89    615.19 o 
  14  12  17     4431.90     3436.54    530.03 o 
  15  12  17      277.72      111.56    578.06 o 
   1  13  17     2357.57     2216.59    263.23 o 
   2  13  17     4691.57     5683.02    308.51 o 
   3  13  17     1249.57     1271.72    189.50 o 
   4  13  17      263.70     1002.79    301.52 o 
   5  13  17       25.70      -73.12    195.45 o 
   6  13  17     5281.61     5484.77    343.65 o 
   7  13  17     1561.93     1613.72    264.90 o 
   8  13  17    10765.18    10646.95    528.26 o 
   9  13  17     6812.62     6277.40    475.73 o 
  10  13  17     2906.08     2732.93    441.33 o 
  11  13  17      779.20     -272.31    438.81 o 
  12  13  17      559.26     -175.92    443.47 o 
  13  13  17       63.59     -760.30    443.16 o 
  14  13  17       52.25     -537.74    554.68 o 
   0  14  17     1753.66     5026.04    935.93 o 
   1  14  17    19648.42    19273.17    500.59 o 
   2  14  17      301.78      735.46    184.60 o 
   3  14  17    15631.22    16947.45    574.48 o 
   4  14  17      325.95      193.90    231.15 o 
   5  14  17     9504.03     9959.10    501.89 o 
   6  14  17      770.41      362.35    246.36 o 
   7  14  17      276.31      396.15    282.47 o 
   8  14  17      883.69     1752.81    375.10 o 
   9  14  17      153.56     3023.64    578.62 o 
  10  14  17     2900.57     4147.12    613.08 o 
  11  14  17       28.38     1774.84    483.42 o 
  12  14  17    18457.98    17060.10    783.71 o 
  13  14  17      156.55       33.64    464.79 o 
  14  14  17     4410.36     3858.28    672.91 o 
   1  15  17      797.63      775.00    286.44 o 
   2  15  17      350.20      825.09    227.92 o 
   3  15  17      528.80      823.00    220.38 o 
   4  15  17     8435.41     7911.76    423.62 o 
   5  15  17      662.87      428.16    388.29 o 
   6  15  17    28063.72    27693.04    588.03 o 
   7  15  17     1864.02     2332.43    384.97 o 
   8  15  17     9731.53    10177.69    844.16 o 
   9  15  17     1452.72     1639.60    708.83 o 
  10  15  17     1588.32     1049.51    556.24 o 
  11  15  17       29.64     -636.70    455.78 o 
  12  15  17      217.45     -345.83    470.09 o 
  13  15  17     1690.15      750.72    504.89 o 
   0  16  17    24002.28    27019.10   1370.03 o 
   1  16  17      890.18     1807.81    253.65 o 
   2  16  17    16518.10    16057.17    397.42 o 
   3  16  17     5332.01     5156.71    300.33 o 
   4  16  17     5772.82     6024.40    429.55 o 
   5  16  17     8906.88     7586.31    415.08 o 
   6  16  17     5259.03     4450.01    473.80 o 
   7  16  17    40278.11    38712.38    832.53 o 
   8  16  17     9637.97     9322.11    668.15 o 
   9  16  17    77503.05    74384.98   1727.23 o 
  10  16  17     1408.65     1825.00    487.50 o 
  11  16  17    26436.23    21546.15    865.76 o 
  12  16  17     1337.94     1015.55    509.14 o 
  13  16  17     1628.22      585.75    613.75 o 
   1  17  17     8312.21     7596.44    545.00 o 
   2  17  17    13274.44    13096.00    414.00 o 
   3  17  17    22869.20    21615.95    467.47 o 
   4  17  17    22382.14    20962.22    646.05 o 
   5  17  17      138.19     -380.97    326.02 o 
   6  17  17      519.05      619.71    402.35 o 
   7  17  17     6878.05     6984.79    646.70 o 
   8  17  17     7860.48     9319.86    874.08 o 
   9  17  17     1064.62      690.95    479.04 o 
  10  17  17     6398.41     5527.97    571.66 o 
  11  17  17     5103.69     4288.39    570.43 o 
  12  17  17     2504.01     1167.39    527.92 o 
   0  18  17    11324.55    11829.20    697.42 o 
   1  18  17    74757.94    75112.45   1212.83 o 
   2  18  17     1749.01     2335.84    313.46 o 
   3  18  17    10547.48    10176.28    500.48 o 
   4  18  17      199.81       66.06    284.62 o 
   5  18  17     1613.87      675.82    349.44 o 
   6  18  17      485.04      234.46    429.83 o 
   7  18  17     2902.32     2067.41    482.26 o 
   8  18  17     7841.54     7270.27    614.57 o 
   9  18  17     6500.67     6833.25    592.87 o 
  10  18  17     7379.93     8846.87    679.27 o 
  11  18  17      124.11      -86.91    495.27 o 
   1  19  17     6649.74     7707.15    542.37 o 
   2  19  17     2570.42     3231.39    332.79 o 
   3  19  17     9978.85    10022.71    514.83 o 
   4  19  17     2540.14     2008.23    426.52 o 
   5  19  17    14963.13    12232.68    543.04 o 
   6  19  17     3081.99     2072.79    449.50 o 
   7  19  17    23235.35    23743.21    761.43 o 
   8  19  17     5882.12     5173.44    563.14 o 
   9  19  17      438.36       86.99    483.96 o 
  10  19  17     3923.71     3436.87    557.94 o 
  11  19  17    11852.40    11300.42    755.46 o 
   0  20  17     1354.88     2801.14    675.02 o 
   1  20  17    14944.80    17031.07    559.75 o 
   2  20  17     4007.29     5115.18    345.14 o 
   3  20  17     6769.40     9947.34    689.09 o 
   4  20  17      421.86     -138.66    412.14 o 
   5  20  17     5865.60     6581.74    647.30 o 
   6  20  17     1263.60     1341.76    448.25 o 
   7  20  17     6633.18     6922.37    552.20 o 
   8  20  17     9129.29     8372.58    680.04 o 
   9  20  17     1211.03      533.04    506.95 o 
  10  20  17     6157.04     6003.02    614.96 o 
   1  21  17     1755.91     2920.20    460.13 o 
   2  21  17     1288.00     3750.71    647.92 o 
   3  21  17      208.06      818.35    382.29 o 
   4  21  17     2168.31     2873.63    543.09 o 
   5  21  17       89.00     1230.37    529.32 o 
   6  21  17     7797.95     9969.63    753.41 o 
   7  21  17      501.31     2813.72    486.71 o 
   8  21  17     7295.85     8266.79    618.29 o 
   9  21  17        1.26     -726.73    505.14 o 
   0  22  17    25988.87    25153.93    957.98 o 
   1  22  17     6497.95     7710.13    536.57 o 
   2  22  17     7398.41    10250.53    672.35 o 
   3  22  17       68.76     1823.21   1065.28 o 
   4  22  17     1114.86     2251.84    538.73 o 
   5  22  17      523.70     1598.11    558.52 o 
   6  22  17        5.13      935.79    551.45 o 
   7  22  17     3331.97     4503.79    636.68 o 
   1  23  17     1360.14     3865.61    593.83 o 
   2  23  17     2859.36     7813.11   1001.05 o 
   3  23  17     1488.01     2107.19    880.49 o 
   4  23  17    11379.11    10334.01    744.30 o 
   5  23  17     5020.74     4726.85    969.72 o 
   6  23  17    17224.44    16337.62    872.66 o 
   0  24  17      292.86     4424.62    874.29 o 
   1  24  17    20543.37    21523.23    857.23 o 
   2  24  17      488.26     5037.16    735.62 o 
   3  24  17      157.78     1396.93    896.44 o 
   4  24  17     3361.83     6338.26   1003.87 o 
   0   0  18    10539.94    10137.21    435.60 o 
   1   0  18    23487.01    22306.15    532.88 o 
   2   0  18     2039.69     2511.57    210.06 o 
   3   0  18     1750.74     2124.98    214.89 o 
   4   0  18     9405.01     7778.41    416.24 o 
   5   0  18     9190.98    10001.87    402.77 o 
   6   0  18    13762.11    14279.23    611.08 o 
   7   0  18    57397.67    55428.09   1211.35 o 
   8   0  18    17151.96    16956.58    879.38 o 
   9   0  18   167125.66   165595.13   3154.65 o 
  10   0  18    20403.15    20164.63    689.29 o 
  11   0  18    46660.23    45666.67   1784.48 o 
  12   0  18     3186.91     2765.07    513.50 o 
  13   0  18      113.90     -506.79    355.00 o 
  14   0  18     5332.09     3988.97    997.03 o 
  15   0  18     3587.13     3041.07    593.67 o 
  16   0  18    13345.27    13094.14   1179.26 o 
   1   1  18     3341.26     3527.70    177.60 o 
   2   1  18     8728.29     7948.12    229.57 o 
   3   1  18    30215.89    30206.53    483.49 o 
   4   1  18    18297.80    18157.44    355.03 o 
   5   1  18     9342.55     9167.79    307.34 o 
   6   1  18    62846.34    59152.80    950.74 o 
   7   1  18     9578.66     9646.56    388.90 o 
   8   1  18    41273.05    41408.70    700.43 o 
   9   1  18    11585.04    12342.14    355.15 o 
  10   1  18     1590.91     1843.04    225.15 o 
  11   1  18       29.14       71.20    218.32 o 
  12   1  18      113.73     -105.38    228.37 o 
  13   1  18      907.37      336.01    271.40 o 
  14   1  18     1620.18     1066.30    334.32 o 
  15   1  18    10339.25     8936.90    493.68 o 
  16   1  18       85.03      317.67    394.81 o 
   0   2  18    32931.81    31045.65    679.12 o 
   1   2  18   103509.41    98402.49   1301.54 o 
   2   2  18      813.41     1497.94    137.34 o 
   3   2  18    10283.21    10417.72    270.18 o 
   4   2  18     9775.39     9577.88    321.98 o 
   5   2  18     2593.73     2925.08    200.03 o 
   6   2  18     7153.40     6101.65    298.50 o 
   7   2  18     9512.83     9603.02    277.14 o 
   8   2  18     2238.62     2604.00    198.76 o 
   9   2  18    19239.67    21009.18    495.83 o 
  10   2  18     8003.60     8583.07    329.65 o 
  11   2  18     5003.03     5432.08    287.97 o 
  12   2  18      237.94       69.73    254.52 o 
  13   2  18      170.47     -110.43    267.80 o 
  14   2  18     1067.97      985.49    298.57 o 
  15   2  18      971.02      971.22    431.44 o 
  16   2  18      354.38     1236.65    399.59 o 
   1   3  18      769.45     1848.18    139.64 o 
   2   3  18    49236.95    42984.48    632.78 o 
   3   3  18     1896.01     2554.82    246.85 o 
   4   3  18     7512.83     8687.74    313.87 o 
   5   3  18     1722.23     1714.60    181.64 o 
   6   3  18    11290.77    10500.49    291.69 o 
   7   3  18      199.94      342.99    162.14 o 
   8   3  18     3248.77     3643.62    211.74 o 
   9   3  18     3465.52     3523.40    212.38 o 
  10   3  18     3092.27     3013.37    239.26 o 
  11   3  18     1822.78     2153.74    265.16 o 
  12   3  18     6719.34     6428.68    341.64 o 
  13   3  18        0.31     -179.73    272.10 o 
  14   3  18     3160.28     2628.56    325.60 o 
  15   3  18      210.86     1651.18    362.07 o 
  16   3  18     6791.44     7841.55    606.53 o 
   0   4  18      266.51      935.66    193.68 o 
   1   4  18    20474.48    25175.91    419.02 o 
   2   4  18     1716.16     1705.94    143.50 o 
   3   4  18    22776.26    22691.67    485.65 o 
   4   4  18    60742.10    56469.00    824.25 o 
   5   4  18     2578.49     2478.52    182.61 o 
   6   4  18     2391.79     1961.22    180.82 o 
   7   4  18      829.99     1139.55    168.91 o 
   8   4  18     8116.24     8288.28    276.38 o 
   9   4  18      434.85      657.74    180.73 o 
  10   4  18     2245.54     2766.79    231.28 o 
  11   4  18     5231.41     5147.94    307.33 o 
  12   4  18     4295.66     4791.22    319.15 o 
  13   4  18     1790.90     1861.15    299.21 o 
  14   4  18     2116.37     1559.34    314.22 o 
  15   4  18      292.13      552.61    329.91 o 
  16   4  18     3150.43     3835.30    474.07 o 
   1   5  18     9302.06    10128.25    265.29 o 
   2   5  18     5706.19     4787.46    224.30 o 
   3   5  18    23616.11    24416.24    466.28 o 
   4   5  18    37339.68    36284.37    623.20 o 
   5   5  18       37.13     1080.71    168.28 o 
   6   5  18    18161.21    17992.47    369.86 o 
   7   5  18      251.10      928.96    167.71 o 
   8   5  18     6528.12     7821.24    273.07 o 
   9   5  18     1659.80     1785.81    212.32 o 
  10   5  18     2912.50     2514.13    267.78 o 
  11   5  18    11174.90    11506.11    419.39 o 
  12   5  18     1953.35     1737.05    287.26 o 
  13   5  18     1114.89      605.43    287.22 o 
  14   5  18       11.42      -14.39    178.43 o 
  15   5  18    26446.91    24704.89    780.84 o 
  16   5  18     2800.08     3129.16    543.16 o 
   0   6  18    62860.59    59310.52   1182.25 o 
   1   6  18    14315.98    14286.99    329.15 o 
   2   6  18    12621.00    12456.57    322.66 o 
   3   6  18     1165.74     1686.76    155.48 o 
   4   6  18     3809.59     4180.60    236.82 o 
   5   6  18       80.94       40.59    173.95 o 
   6   6  18     2998.86     3301.84    210.24 o 
   7   6  18     4339.42     5667.22    262.46 o 
   8   6  18     1941.29     2221.40    189.93 o 
   9   6  18     3490.54     5476.71    316.54 o 
  10   6  18     3134.33     2898.17    276.86 o 
  11   6  18     5170.52     6697.47    374.75 o 
  12   6  18    24393.55    24258.12    641.95 o 
  13   6  18     3082.58     3691.97    375.95 o 
  14   6  18    22979.58    21945.95    647.55 o 
  15   6  18       38.22      979.75    415.13 o 
  16   6  18     1493.91      565.16    622.73 o 
   1   7  18    17829.95    16480.27    326.42 o 
   2   7  18    38358.42    34642.81    550.98 o 
   3   7  18      301.29        8.92    144.81 o 
   4   7  18    19520.55    17895.10    405.24 o 
   5   7  18    69546.13    67206.18    967.53 o 
   6   7  18    25296.60    25201.26    477.61 o 
   7   7  18    67014.77    64286.13    870.98 o 
   8   7  18    14867.19    13295.95    434.09 o 
   9   7  18     1185.19     1040.23    264.51 o 
  10   7  18    20577.54    20501.39    547.13 o 
  11   7  18    15463.51    16382.18    598.08 o 
  12   7  18     4669.95     4600.79    420.91 o 
  13   7  18      124.80     -212.46    363.87 o 
  14   7  18     4178.77     4409.08    518.11 o 
  15   7  18       62.55     -301.98    453.99 o 
  16   7  18     5796.17     5286.00   1023.24 o 
   0   8  18     5068.64     6002.80    352.03 o 
   1   8  18       94.11     1112.52    152.72 o 
   2   8  18     4078.55     4606.54    231.18 o 
   3   8  18     5488.78     4827.71    244.51 o 
   4   8  18    12107.78    11039.27    308.27 o 
   5   8  18       59.99      101.84    174.83 o 
   6   8  18      530.86       88.45    185.06 o 
   7   8  18    18965.47    19086.95    489.67 o 
   8   8  18    14493.28    13704.59    439.00 o 
   9   8  18     3431.52     4412.51    315.20 o 
  10   8  18     5624.21     6300.43    450.93 o 
  11   8  18    18978.16    18818.25   1200.73 o 
  12   8  18    20748.49    19968.91    582.22 o 
  13   8  18    10550.57     9925.66    556.86 o 
  14   8  18    20857.67    19936.73    816.55 o 
  15   8  18     1292.26     1755.16    493.46 o 
  16   8  18      362.24      372.45    578.14 o 
   1   9  18     2153.36     2052.95    208.39 o 
   2   9  18      852.04       82.97    168.61 o 
   3   9  18    42890.59    40789.54    643.16 o 
   4   9  18     5066.64     6525.93    273.50 o 
   5   9  18        1.56      520.83    184.46 o 
   6   9  18     5032.51     5357.61    279.03 o 
   7   9  18     1994.51     1895.46    257.23 o 
   8   9  18       26.22     -130.69    243.85 o 
   9   9  18     3116.80     2951.48    352.40 o 
  10   9  18      872.75      252.77    277.59 o 
  11   9  18     4723.65     4253.09    349.70 o 
  12   9  18        4.38     -574.98    362.94 o 
  13   9  18      192.15     -791.48    480.50 o 
  14   9  18      605.47     -188.49    534.80 o 
  15   9  18    17349.61    15500.32    934.22 o 
   0  10  18    43333.96    37763.63    687.13 o 
   1  10  18    25951.13    29247.49    491.83 o 
   2  10  18      519.91       73.43    167.44 o 
   3  10  18    15691.53    16655.40    377.73 o 
   4  10  18    16714.69    16328.06    356.31 o 
   5  10  18    17399.21    15945.55    352.98 o 
   6  10  18    12556.33    11731.67    406.94 o 
   7  10  18     3379.96     2997.19    283.85 o 
   8  10  18       57.31     -332.83    201.58 o 
   9  10  18    14951.51    13184.22    494.73 o 
  10  10  18     1783.22     1091.49    307.10 o 
  11  10  18     5855.84     5291.92    437.07 o 
  12  10  18     5534.39     4578.47    508.61 o 
  13  10  18     8842.70     8098.56    623.15 o 
  14  10  18     5656.16     6039.41    570.40 o 
  15  10  18     3369.32     3686.23    650.70 o 
   1  11  18      490.11      762.47    200.50 o 
   2  11  18    43316.13    42002.75    630.70 o 
   3  11  18     3275.35     4323.33    403.29 o 
   4  11  18     2602.81     3802.75    266.82 o 
   5  11  18     3569.66     3449.70    250.23 o 
   6  11  18     2484.79     2589.60    270.76 o 
   7  11  18     5646.56     5604.66    392.36 o 
   8  11  18     1890.70     2030.52    380.12 o 
   9  11  18      584.87       37.73    289.85 o 
  10  11  18    25087.83    22428.53    687.61 o 
  11  11  18      122.17     -584.95    355.36 o 
  12  11  18     9709.70     8975.91    647.25 o 
  13  11  18      499.68     -377.23    449.53 o 
  14  11  18     3271.31     2768.33    517.55 o 
  15  11  18     2003.01     2475.18    632.14 o 
   0  12  18    20756.93    20967.52    638.07 o 
   1  12  18    84372.55    82866.95   1046.40 o 
   2  12  18    20596.43    20750.43    446.46 o 
   3  12  18     5043.95     6746.27    436.98 o 
   4  12  18     8770.37     8145.93    337.60 o 
   5  12  18     7830.07     7957.53    377.50 o 
   6  12  18     4448.31     3829.97    310.32 o 
   7  12  18    17026.22    15677.26    559.42 o 
   8  12  18     4758.32     4604.67    336.85 o 
   9  12  18    30252.97    28691.70    675.38 o 
  10  12  18     5418.73     4990.74    436.03 o 
  11  12  18     1443.71     1003.61    448.73 o 
  12  12  18        7.95     -851.09    425.54 o 
  13  12  18      679.56       85.24    457.37 o 
  14  12  18     2524.60     1676.23    506.52 o 
   1  13  18     1348.01     1728.09    203.05 o 
   2  13  18     3029.55     3260.44    284.42 o 
   3  13  18    22694.04    22173.41    433.66 o 
   4  13  18     1877.09     1856.78    261.56 o 
   5  13  18    19390.09    19694.21    472.52 o 
   6  13  18    45397.32    43708.67    851.80 o 
   7  13  18     5916.41     7015.77    408.93 o 
   8  13  18    21464.74    19561.44    659.53 o 
   9  13  18     2711.80     2437.98    397.44 o 
  10  13  18     1140.39     -139.20    435.15 o 
  11  13  18       79.14     -323.81    524.82 o 
  12  13  18      486.38     -651.65    456.24 o 
  13  13  18      649.83      142.59    467.57 o 
  14  13  18       61.29     -634.49    563.02 o 
   0  14  18     3336.22     4598.33    614.59 o 
   1  14  18    31857.95    32278.80    635.33 o 
   2  14  18     6507.45     7354.36    296.76 o 
   3  14  18     2561.02     2685.81    276.44 o 
   4  14  18     3458.83     4029.42    281.07 o 
   5  14  18    20757.25    19550.03    581.97 o 
   6  14  18      229.31      -17.79    247.15 o 
   7  14  18    44943.17    42314.02    838.73 o 
   8  14  18    19248.97    18995.39    776.40 o 
   9  14  18    74933.48    69626.91   1399.12 o 
  10  14  18    19321.69    17416.31    773.27 o 
  11  14  18    24051.79    21495.24    854.17 o 
  12  14  18      202.15     -342.93    460.63 o 
  13  14  18       52.85     -909.73    462.27 o 
   1  15  18      732.87      795.47    258.63 o 
   2  15  18     1040.15     1373.43    228.12 o 
   3  15  18    14528.66    12804.22    427.09 o 
   4  15  18     1899.11     2266.24    285.49 o 
   5  15  18      380.16       63.40    135.50 o 
   6  15  18    18795.59    17301.99    532.89 o 
   7  15  18      499.05     1651.85    766.33 o 
   8  15  18     5240.00     5890.22    667.50 o 
   9  15  18     7149.09     7048.44    604.00 o 
  10  15  18       32.78     -520.78    448.12 o 
  11  15  18       54.81     -788.47    457.54 o 
  12  15  18      472.25     -529.98    471.28 o 
  13  15  18      589.82      -66.18    595.88 o 
   0  16  18      116.36     1558.17    482.97 o 
   1  16  18    32049.95    31721.21    592.52 o 
   2  16  18      492.21     1116.28    286.33 o 
   3  16  18      864.99      311.94    259.03 o 
   4  16  18      148.94      -97.11    254.17 o 
   5  16  18       50.32      156.41    265.66 o 
   6  16  18      184.60     -184.92    344.20 o 
   7  16  18      734.44     2690.47    466.78 o 
   8  16  18      216.18      767.93    614.09 o 
   9  16  18    21032.82    24582.58    896.13 o 
  10  16  18      446.42     1488.26    492.51 o 
  11  16  18      323.89      255.41    490.07 o 
  12  16  18     1184.85      224.23    499.36 o 
   1  17  18     1167.82     3104.82    398.30 o 
   2  17  18    13906.96    13313.33    611.21 o 
   3  17  18       23.68     1320.61    317.67 o 
   4  17  18       37.05      158.56    143.52 o 
   5  17  18     1686.66     1665.87    361.00 o 
   6  17  18    22866.64    22580.96    836.98 o 
   7  17  18      529.11     1154.22    663.10 o 
   8  17  18    17874.18    16013.14    757.27 o 
   9  17  18      453.10     1144.25    484.23 o 
  10  17  18       71.20     -140.24    475.06 o 
  11  17  18     2656.06     1817.82    528.53 o 
  12  17  18     3469.80     2369.85    667.37 o 
   0  18  18      458.01     2886.25   1794.93 o 
   1  18  18     6243.34    11037.35   1252.16 o 
   2  18  18     6226.22     6307.09    383.16 o 
   3  18  18       50.37      590.45    322.48 o 
   4  18  18    10802.54     9298.57    506.48 o 
   5  18  18      307.37       23.13    346.80 o 
   6  18  18      117.01     -361.04    662.32 o 
   7  18  18      763.39      278.11    726.40 o 
   8  18  18    13550.02    13697.58    729.59 o 
   9  18  18       97.92      298.49    575.05 o 
  10  18  18    10516.25    11604.24    730.66 o 
  11  18  18      653.69     -315.65    499.97 o 
   1  19  18     2254.17     3713.76    370.60 o 
   2  19  18     6527.44     6194.78    405.58 o 
   3  19  18    15612.58    13847.45    624.34 o 
   4  19  18     2726.97     2065.78    436.89 o 
   5  19  18     1825.34     2219.88    443.24 o 
   6  19  18     7259.00     6813.28    567.27 o 
   7  19  18       72.76      204.76    460.68 o 
   8  19  18    10067.84     9479.13    690.60 o 
   9  19  18     3097.32     1723.28    525.88 o 
  10  19  18     6416.15     6382.78    616.48 o 
   0  20  18    25164.22    26230.26    951.12 o 
   1  20  18    13665.11    14999.76    567.51 o 
   2  20  18    10013.33    11352.49    461.66 o 
   3  20  18     7295.81     6905.97    536.10 o 
   4  20  18      133.48      172.30    501.13 o 
   5  20  18     5174.75     4312.83    572.34 o 
   6  20  18        0.52      121.62    432.76 o 
   7  20  18      140.54     1254.75    461.93 o 
   8  20  18      359.32      298.55    500.24 o 
   9  20  18      106.61      712.82    513.53 o 
   1  21  18     5531.12     7150.70    654.77 o 
   2  21  18     3362.90     3920.52    446.11 o 
   3  21  18     1552.36     1652.52    558.06 o 
   4  21  18     2359.06     1851.31    543.66 o 
   5  21  18    18443.36    15272.23    806.23 o 
   6  21  18      288.65      728.92    552.13 o 
   7  21  18    30866.67    29929.92   1213.45 o 
   8  21  18     2206.36     2253.96    504.81 o 
   0  22  18     2081.71     5604.68    861.19 o 
   1  22  18      220.41     2898.89    557.35 o 
   2  22  18      432.95     3419.88    891.13 o 
   3  22  18     1838.88     1580.70    851.25 o 
   4  22  18     4750.12     3055.31    572.31 o 
   5  22  18     7158.01     7336.90    704.03 o 
   6  22  18     1669.16     1813.60    585.51 o 
   7  22  18    17095.62    15391.25    872.65 o 
   1  23  18      710.52     2783.49    584.25 o 
   2  23  18      467.01     4392.75   1135.23 o 
   3  23  18     7427.70    10109.74   1388.71 o 
   4  23  18      426.40     2692.12    915.66 o 
   5  23  18      815.92     2720.89    587.15 o 
   0  24  18    13638.57    16634.19   2118.56 o 
   1  24  18     3454.28     9453.03    706.41 o 
   2  24  18      971.65     4464.41   1333.08 o 
   1   1  19     6784.02     6596.75    219.65 o 
   2   1  19     3728.63     3277.78    176.37 o 
   3   1  19     8353.47     7424.82    248.53 o 
   4   1  19     4011.75     4024.89    214.96 o 
   5   1  19    32930.97    33250.89    545.98 o 
   6   1  19    28405.79    28612.79    563.96 o 
   7   1  19   107606.46   103312.65   1322.39 o 
   8   1  19     3786.95     4292.46    281.26 o 
   9   1  19     9655.36     9836.20    366.77 o 
  10   1  19     1008.93     1030.81    242.21 o 
  11   1  19    17330.16    17123.31    651.76 o 
  12   1  19     1418.54     1276.37    289.85 o 
  13   1  19     3828.28     3768.77    350.14 o 
  14   1  19      727.38     -204.34    364.42 o 
  15   1  19     4547.00     4858.14    517.80 o 
  16   1  19      278.33      671.20    448.57 o 
   0   2  19    10801.23    11938.53    383.48 o 
   1   2  19       33.08     1756.28    219.00 o 
   2   2  19     3303.68     3176.87    189.54 o 
   3   2  19     6859.08     7205.24    246.75 o 
   4   2  19    19386.49    19195.45    377.15 o 
   5   2  19    12176.50    11657.88    348.47 o 
   6   2  19       25.71     -288.93    187.01 o 
   7   2  19     9508.49    10408.32    318.32 o 
   8   2  19    35381.21    34129.26    563.69 o 
   9   2  19      154.72      421.62    187.09 o 
  10   2  19    23908.23    23774.46    492.23 o 
  11   2  19     1108.56     1002.10    235.54 o 
  12   2  19     7694.88     7603.76    374.28 o 
  13   2  19      257.02      -61.72    279.77 o 
  14   2  19      160.48     -540.77    290.54 o 
  15   2  19      253.30     -132.94    347.75 o 
  16   2  19    12692.09    12057.46    560.59 o 
   1   3  19    37437.93    35007.51    535.59 o 
   2   3  19     9940.19    11116.40    279.74 o 
   3   3  19    90834.84    86189.54   1169.88 o 
   4   3  19       85.66      337.59    168.70 o 
   5   3  19    63435.52    60487.32    962.30 o 
   6   3  19    32320.10    30371.36    579.20 o 
   7   3  19    34217.66    31346.50    488.31 o 
   8   3  19     4427.06     3649.25    211.16 o 
   9   3  19    24843.16    25072.66    443.61 o 
  10   3  19     2291.73     2853.43    223.85 o 
  11   3  19     5515.83     5473.07    331.58 o 
  12   3  19     2295.99     1695.53    287.84 o 
  13   3  19     1546.68     1106.39    297.46 o 
  14   3  19       85.42     -589.08    294.54 o 
  15   3  19    16751.64    16067.41    583.72 o 
  16   3  19      185.76      631.24    554.42 o 
   0   4  19   165192.52   154870.45   2838.82 o 
   1   4  19    43264.29    41621.37    618.42 o 
   2   4  19    42087.24    38459.27    633.56 o 
   3   4  19    12188.68    11093.75    316.37 o 
   4   4  19    16910.34    18366.44    411.31 o 
   5   4  19     4038.97     3982.84    349.86 o 
   6   4  19     2056.05     1587.25    182.66 o 
   7   4  19      733.18      579.19    175.39 o 
   8   4  19    15344.81    14321.84    333.73 o 
   9   4  19    15898.61    15547.48    371.36 o 
  10   4  19     5896.25     6016.03    332.93 o 
  11   4  19     3337.04     2988.68    289.49 o 
  12   4  19     1474.89     1096.03    283.26 o 
  13   4  19      850.73      801.56    294.31 o 
  14   4  19     1331.72      987.99    317.31 o 
  15   4  19     3186.78     3524.27    397.15 o 
  16   4  19      723.41     1311.47    515.18 o 
   1   5  19     1120.25     2158.26    354.60 o 
   2   5  19    36673.21    33258.25    526.09 o 
   3   5  19    29350.03    27884.21    575.65 o 
   4   5  19      136.61      297.32    171.17 o 
   5   5  19    31927.72    32903.01    600.40 o 
   6   5  19     4461.08     4803.58    249.17 o 
   7   5  19    21685.52    20006.10    378.84 o 
   8   5  19     1372.07     1396.55    188.46 o 
   9   5  19     9098.52     8211.11    319.71 o 
  10   5  19    26201.19    25625.81    563.26 o 
  11   5  19        8.44      357.37    262.94 o 
  12   5  19     1349.89     1703.15    297.88 o 
  13   5  19      105.81     -117.35    287.68 o 
  14   5  19     7383.97     5837.90    374.39 o 
  15   5  19     7340.22     9734.92    594.55 o 
  16   5  19     3694.52     4040.72    569.51 o 
   0   6  19    13585.83    16607.07    484.30 o 
   1   6  19    22502.52    21079.84    390.89 o 
   2   6  19    23518.62    22015.29    403.09 o 
   3   6  19     2375.00     2195.61    192.56 o 
   4   6  19    46706.74    43339.24    726.99 o 
   5   6  19     7423.94     6451.97    302.12 o 
   6   6  19    30284.44    28636.04    520.47 o 
   7   6  19    44622.36    43538.41    650.18 o 
   8   6  19    13192.52    12345.23    366.43 o 
   9   6  19    62520.05    61951.59    983.68 o 
  10   6  19    12626.49    11517.45    412.46 o 
  11   6  19     7773.53     7476.19    390.84 o 
  12   6  19    33303.12    31977.95    668.70 o 
  13   6  19     4805.03     4669.35    401.11 o 
  14   6  19     3086.82     3284.20    438.21 o 
  15   6  19      667.32      558.77    470.42 o 
  16   6  19     4240.00     4154.07    666.02 o 
   1   7  19     2245.74     2139.87    178.70 o 
   2   7  19     4767.17     5389.09    266.66 o 
   3   7  19       13.31     -242.88    168.50 o 
   4   7  19      353.04      952.56    239.40 o 
   5   7  19     5441.23     8809.25    328.87 o 
   6   7  19      202.17      406.91    195.76 o 
   7   7  19     3329.04     6627.35    304.83 o 
   8   7  19      535.76      416.11    250.52 o 
   9   7  19     3729.23     5229.11    337.68 o 
  10   7  19      507.45      863.39    287.53 o 
  11   7  19     1240.68     1879.51    315.08 o 
  12   7  19       89.31      323.01    360.55 o 
  13   7  19      250.62     -384.75    272.76 o 
  14   7  19       48.84     -299.58    451.19 o 
  15   7  19       80.79     -177.57    460.46 o 
   0   8  19       22.81      336.36    226.14 o 
   1   8  19    92419.57    86381.61   1179.01 o 
   2   8  19      272.87        3.98    161.07 o 
   3   8  19     3677.67     2952.06    201.50 o 
   4   8  19    26173.03    25390.03    511.05 o 
   5   8  19     6359.03     6058.79    319.89 o 
   6   8  19    10729.05    10908.92    336.04 o 
   7   8  19    18326.93    17511.91    479.97 o 
   8   8  19      534.62      209.27    249.67 o 
   9   8  19    49813.99    49832.43    914.88 o 
  10   8  19     6848.25     6349.91    402.07 o 
  11   8  19     1175.26      994.26    368.11 o 
  12   8  19    34300.78    32223.76    733.07 o 
  13   8  19     5072.27     4370.71    517.51 o 
  14   8  19    23749.78    25467.90    906.20 o 
  15   8  19       46.27     -146.61    558.55 o 
   1   9  19     7755.23     7238.13    275.53 o 
   2   9  19    25128.59    22701.89    436.85 o 
   3   9  19    47148.84    47849.32    942.10 o 
   4   9  19    13837.17    13378.36    379.25 o 
   5   9  19    10372.90    10698.69    330.13 o 
   6   9  19     1367.72     1331.68    204.05 o 
   7   9  19    29948.17    27032.50    601.08 o 
   8   9  19     3138.34     2558.17    291.34 o 
   9   9  19    27579.57    25844.49    612.18 o 
  10   9  19     7358.57     6758.08    469.18 o 
  11   9  19     4070.87     3640.38    354.41 o 
  12   9  19     3165.85     3373.03    426.28 o 
  13   9  19       20.11     -807.41    439.44 o 
  14   9  19     2474.95     2707.59    505.18 o 
  15   9  19    11490.41    11985.21    892.98 o 
   0  10  19    72779.66    75649.56   1343.15 o 
   1  10  19     9775.60    10039.48    296.18 o 
   2  10  19    18235.44    18513.86    523.83 o 
   3  10  19     7707.79     8056.83    304.87 o 
   4  10  19     2903.60     3743.35    263.73 o 
   5  10  19      283.82      -35.07    204.69 o 
   6  10  19      131.11        1.97    236.02 o 
   7  10  19      116.31     1496.44    401.65 o 
   8  10  19      559.11      -48.93    267.92 o 
   9  10  19     4910.38     5466.99    430.39 o 
  10  10  19      639.83      287.05    304.19 o 
  11  10  19       52.57     -237.75    352.59 o 
  12  10  19     7263.48     6284.61    547.85 o 
  13  10  19     1516.52     1162.27    471.76 o 
  14  10  19      624.78      166.39    472.17 o 
  15  10  19      275.04      839.06    601.45 o 
   1  11  19     4575.45     4779.15    252.91 o 
   2  11  19      740.88     1811.26    206.37 o 
   3  11  19    49797.19    48606.74    758.72 o 
   4  11  19     2197.01     2057.75    217.85 o 
   5  11  19    13079.72    13473.54    432.22 o 
   6  11  19    18348.26    17496.04    485.66 o 
   7  11  19    10320.24     8988.25    410.58 o 
   8  11  19     1958.52      928.71    364.06 o 
   9  11  19    11684.20     9597.34    625.76 o 
  10  11  19      748.98      484.51    306.55 o 
  11  11  19       62.39     -150.95    425.28 o 
  12  11  19      545.87      333.58    445.01 o 
  13  11  19      174.82     -281.50    454.30 o 
  14  11  19       82.58     -163.38    474.59 o 
   0  12  19       40.16     1842.97    339.72 o 
   1  12  19     6749.34     7759.56    395.49 o 
   2  12  19     1211.92     1594.58    270.50 o 
   3  12  19       39.33        1.05    351.17 o 
   4  12  19    11311.90    11192.70    370.00 o 
   5  12  19      721.56      722.48    256.31 o 
   6  12  19      656.45      261.85    263.34 o 
   7  12  19      975.12      789.60    333.02 o 
   8  12  19     9729.54     7844.99    574.61 o 
   9  12  19      339.49      -14.96    299.71 o 
  10  12  19     3217.41     3271.52    421.26 o 
  11  12  19      174.83     -783.71    479.33 o 
  12  12  19       16.33     -502.95    439.28 o 
  13  12  19      292.91      -80.63    467.64 o 
  14  12  19     3312.57     3398.51    658.68 o 
   1  13  19    15822.13    14505.70    417.43 o 
   2  13  19    14064.29    12811.83    373.38 o 
   3  13  19     4737.75     5310.12    291.88 o 
   4  13  19     3886.52     4351.52    283.52 o 
   5  13  19     3696.59     4866.91    344.88 o 
   6  13  19     5821.13     6197.09    383.60 o 
   7  13  19    33559.41    31870.28    807.92 o 
   8  13  19      132.54      -23.78    410.60 o 
   9  13  19      921.04     1600.78    398.26 o 
  10  13  19      228.64     -385.25    520.33 o 
  11  13  19    18165.39    15226.29    749.11 o 
  12  13  19     1494.83      485.59    478.70 o 
  13  13  19      231.31      -91.27    476.06 o 
   0  14  19     6940.90     5642.63    716.59 o 
   1  14  19       76.76     1457.36    273.82 o 
   2  14  19    14880.20    13386.47    364.59 o 
   3  14  19     7131.07     6599.21    375.00 o 
   4  14  19      285.77      -38.61    259.65 o 
   5  14  19       61.66       53.56    272.26 o 
   6  14  19      807.75     1167.05    407.88 o 
   7  14  19      611.68      820.37    455.46 o 
   8  14  19     3560.41     3821.37    469.63 o 
   9  14  19      642.49     1466.09    463.93 o 
  10  14  19      148.12     -172.00    449.80 o 
  11  14  19     1060.49      268.78    466.20 o 
  12  14  19       19.89     -481.12    475.08 o 
  13  14  19     1030.23      267.47    592.40 o 
   1  15  19     6320.50     6842.27    325.02 o 
   2  15  19     1687.40     1914.33    284.54 o 
   3  15  19       66.98      330.37    269.85 o 
   4  15  19     3499.24     3967.60    409.15 o 
   5  15  19    23323.87    22316.27    626.14 o 
   6  15  19    11882.19    11721.26    642.84 o 
   7  15  19    81899.52    83302.38   1389.99 o 
   8  15  19     4616.95     4499.69    510.86 o 
   9  15  19     7097.36     6400.30    602.03 o 
  10  15  19      620.45     -208.69    461.52 o 
  11  15  19     7996.41     7104.40    611.22 o 
  12  15  19     1211.36      598.57    500.45 o 
   0  16  19    32352.48    32115.11   1282.61 o 
   1  16  19     6546.74     8776.67    598.43 o 
   2  16  19      683.26      532.41    273.56 o 
   3  16  19      974.43      694.73    276.10 o 
   4  16  19     4574.26     3622.39    330.82 o 
   5  16  19     5957.58     7606.90    440.66 o 
   6  16  19     1576.02     1670.68    475.36 o 
   7  16  19     3097.35     3170.70    583.35 o 
   8  16  19    34637.32    32172.51    999.67 o 
   9  16  19     1970.81     1692.91    500.78 o 
  10  16  19    24182.80    22473.74    874.87 o 
  11  16  19     2842.99     1704.35    523.03 o 
  12  16  19     4067.75     2655.50    552.16 o 
   1  17  19    10569.77    12477.26    428.03 o 
   2  17  19       80.02      398.21    296.40 o 
   3  17  19    45655.79    44527.10    808.55 o 
   4  17  19     1129.35      347.72    281.22 o 
   5  17  19     9057.27     7488.72    430.84 o 
   6  17  19    11965.13    11172.78    573.74 o 
   7  17  19    10179.12    11269.87    676.80 o 
   8  17  19      341.87      384.17    471.20 o 
   9  17  19    16699.97    16382.38    783.29 o 
  10  17  19       20.97     -530.39    476.13 o 
  11  17  19     2818.10     2025.71    542.75 o 
   0  18  19    75006.09    75860.76   1775.70 o 
   1  18  19    14162.07    15646.00    538.42 o 
   2  18  19    11316.75    12438.32    565.53 o 
   3  18  19     4707.27     5543.58    398.32 o 
   4  18  19     2769.71     2504.60    434.61 o 
   5  18  19     2743.93     3490.55    453.01 o 
   6  18  19    13367.72    12232.43    656.45 o 
   7  18  19      626.33     -391.84    466.92 o 
   8  18  19    18658.69    19582.92    825.88 o 
   9  18  19     3718.83     3734.70    548.62 o 
  10  18  19     6104.83     6273.95    609.89 o 
   1  19  19      389.61     2048.88    333.60 o 
   2  19  19     8426.74     7867.65    452.35 o 
   3  19  19     3453.93     4256.95    386.90 o 
   4  19  19      136.26       92.23    276.48 o 
   5  19  19     1708.89     1861.34    536.41 o 
   6  19  19      953.71     1079.48    442.38 o 
   7  19  19     3314.96     2920.70    514.59 o 
   8  19  19     1388.07     1961.56    522.69 o 
   9  19  19      664.80      362.46    512.24 o 
  10  19  19     6500.79     6083.00    621.14 o 
   0  20  19     3315.96     7562.07   1115.77 o 
   1  20  19     7344.03     8856.83    500.44 o 
   2  20  19    10255.27    11317.05    475.20 o 
   3  20  19     1682.48     1279.13    542.39 o 
   4  20  19    12309.78    11819.00    746.55 o 
   5  20  19     1864.89     1505.85    538.08 o 
   6  20  19     7812.56     7648.68    721.21 o 
   7  20  19     9223.07     8066.50    613.94 o 
   8  20  19     1141.03     1045.15    517.29 o 
   9  20  19    21557.55    19677.29    873.58 o 
   1  21  19     1501.83     2262.74    455.41 o 
   2  21  19       66.31     1181.62    470.46 o 
   3  21  19     4786.94     6230.62    747.69 o 
   4  21  19      970.87     1189.82    536.27 o 
   5  21  19     3371.74     5284.68    874.88 o 
   6  21  19       33.00      -74.80    552.66 o 
   7  21  19    10728.72    14040.46    845.49 o 
   0  22  19     1348.00     3138.49    814.05 o 
   1  22  19    18076.10    20577.25    762.50 o 
   2  22  19     2054.36     4155.85    793.95 o 
   3  22  19     1619.33     2426.96    868.79 o 
   4  22  19      831.23     1849.10    561.20 o 
   5  22  19     4223.28     4002.33    608.67 o 
   6  22  19     1011.26      761.46    583.58 o 
   1  23  19     5204.31     7630.52    786.21 o 
   2  23  19     9301.20    11466.83   1488.27 o 
   3  23  19    14006.95    17793.88   1872.87 o 
   4  23  19     2468.76     3277.98    954.68 o 
   0   0  20    42618.42    42677.83   1477.58 o 
   1   0  20       94.00       12.25    181.19 o 
   2   0  20    15151.05    13845.47    424.70 o 
   3   0  20     1272.52     1725.76    223.83 o 
   4   0  20      548.80       46.90    220.01 o 
   5   0  20      713.75     1000.78    299.26 o 
   6   0  20     8279.51     7440.17    423.79 o 
   7   0  20    24953.28    24843.21    616.16 o 
   8   0  20    33779.13    32646.73    867.82 o 
   9   0  20      903.42      934.20    330.37 o 
  10   0  20    23880.81    20911.38    704.61 o 
  11   0  20      482.81      313.89    439.72 o 
  12   0  20    27999.76    29654.58   1004.17 o 
  13   0  20     1381.72      142.77    497.95 o 
  14   0  20     2174.93     2003.19    566.27 o 
  15   0  20      906.73      419.63    886.40 o 
  16   0  20     5078.09     4304.22   1257.58 o 
   1   1  20      362.79      329.74    132.74 o 
   2   1  20     6070.31     5624.25    227.38 o 
   3   1  20     1337.14     1307.42    158.86 o 
   4   1  20     1763.04     2125.73    178.84 o 
   5   1  20   117582.49   113413.05   1520.53 o 
   6   1  20     3475.23     4464.93    337.86 o 
   7   1  20    88387.48    92669.86   1208.67 o 
   8   1  20    17142.85    16339.70    388.05 o 
   9   1  20     9669.63     9306.66    362.36 o 
  10   1  20      863.59     1125.45    356.74 o 
  11   1  20      167.15      295.59    250.54 o 
  12   1  20      108.96     -207.22    291.05 o 
  13   1  20     3049.92     3025.22    353.41 o 
  14   1  20     2288.34     1757.40    404.24 o 
  15   1  20      313.20      262.59    397.65 o 
  16   1  20       12.98     -124.35    416.66 o 
   0   2  20    36832.75    31673.65    701.33 o 
   1   2  20      485.67      228.95    135.71 o 
   2   2  20    27340.12    25051.23    430.80 o 
   3   2  20     6810.37     6550.25    248.66 o 
   4   2  20    14254.76    13412.64    322.26 o 
   5   2  20     6795.54     6397.95    277.51 o 
   6   2  20     2142.75     1866.88    225.83 o 
   7   2  20     1116.21      941.23    198.87 o 
   8   2  20    24166.04    23353.28    456.85 o 
   9   2  20      162.52      -53.71    199.55 o 
  10   2  20    13859.08    14088.53    390.15 o 
  11   2  20      416.76      606.35    264.65 o 
  12   2  20      111.61       50.47    273.42 o 
  13   2  20      835.77      175.13    292.52 o 
  14   2  20     2629.69     2096.41    368.70 o 
  15   2  20     1556.87     1619.22    480.41 o 
  16   2  20     7625.84     6757.66    573.37 o 
   1   3  20    32365.20    29666.33    522.39 o 
   2   3  20     5065.70     4775.64    249.20 o 
   3   3  20    24812.86    26711.94    464.01 o 
   4   3  20      838.83      248.22    164.65 o 
   5   3  20     3510.57     5753.40    298.56 o 
   6   3  20     4059.84     3939.75    256.76 o 
   7   3  20    18880.46    19901.20    412.27 o 
   8   3  20     3864.63     3334.74    216.56 o 
   9   3  20     4928.78     5072.43    254.36 o 
  10   3  20       62.07      144.68    205.35 o 
  11   3  20    26989.96    27278.82    592.25 o 
  12   3  20     1188.29      902.20    286.79 o 
  13   3  20       64.71     -286.41    287.27 o 
  14   3  20      721.64      274.52    314.23 o 
  15   3  20    17117.11    17512.14    609.31 o 
  16   3  20     1238.56     1321.66    526.51 o 
   0   4  20    52446.71    51567.05   1047.05 o 
   1   4  20    18598.50    18787.72    395.55 o 
   2   4  20    16221.26    16861.65    377.72 o 
   3   4  20    31495.55    30102.75    544.09 o 
   4   4  20       98.03      372.14    179.97 o 
   5   4  20    59268.65    60286.92    970.81 o 
   6   4  20        8.57     -364.68    182.34 o 
   7   4  20    13189.37    12165.63    313.67 o 
   8   4  20    13494.35    14297.79    342.17 o 
   9   4  20    11481.34    13016.01    340.66 o 
  10   4  20    10062.17    10448.97    404.91 o 
  11   4  20        5.29       28.35    266.36 o 
  12   4  20      246.11       77.97    279.51 o 
  13   4  20    14181.55    13366.77    480.72 o 
  14   4  20        8.69     -425.11    304.79 o 
  15   4  20      128.30      306.52    363.79 o 
  16   4  20     4186.23     4761.37    669.20 o 
   1   5  20    12156.53    11541.40    291.48 o 
   2   5  20    15915.68    14944.04    363.34 o 
   3   5  20    34667.05    33013.23    584.17 o 
   4   5  20      583.67      210.34    200.44 o 
   5   5  20    40992.13    41083.52    715.76 o 
   6   5  20      175.42     -309.02    177.95 o 
   7   5  20     5323.83     5911.00    263.19 o 
   8   5  20      355.17      308.09    186.04 o 
   9   5  20    12214.43    12981.51    372.12 o 
  10   5  20      683.26     1361.16    269.22 o 
  11   5  20    10199.54     9305.39    417.88 o 
  12   5  20      109.64      506.66    290.02 o 
  13   5  20     3611.56     3064.20    335.92 o 
  14   5  20      450.63      292.00    348.01 o 
  15   5  20    15493.57    16397.09    684.09 o 
   0   6  20      848.23     1987.57    237.70 o 
   1   6  20    19485.94    18561.41    368.05 o 
   2   6  20      666.73      867.36    182.89 o 
   3   6  20     3097.97     3077.43    235.86 o 
   4   6  20     4149.44     3899.23    244.91 o 
   5   6  20    12560.84    12500.62    370.39 o 
   6   6  20       72.58      -73.32    189.12 o 
   7   6  20      447.59      859.87    191.96 o 
   8   6  20     6805.92     7196.62    327.12 o 
   9   6  20    22560.44    24997.68    554.78 o 
  10   6  20     1751.00     2841.55    294.15 o 
  11   6  20     3456.69     2549.83    305.61 o 
  12   6  20      654.75     1520.32    306.28 o 
  13   6  20    12876.04    13021.82    485.96 o 
  14   6  20      602.70      137.39    407.53 o 
  15   6  20      725.76      977.42    486.74 o 
   1   7  20     2520.12     3097.16    455.29 o 
   2   7  20     4389.81     3602.93    220.46 o 
   3   7  20    36151.77    33236.35    606.47 o 
   4   7  20     5009.12     5121.39    353.23 o 
   5   7  20    63457.37    60550.61    972.29 o 
   6   7  20     3290.64     2858.42    223.41 o 
   7   7  20    35939.56    35931.34    622.67 o 
   8   7  20     7479.65     6735.37    383.81 o 
   9   7  20    30184.19    27436.63    636.75 o 
  10   7  20       10.93       59.13    288.20 o 
  11   7  20    24019.58    23595.46    620.06 o 
  12   7  20       11.83     -180.65    314.37 o 
  13   7  20     2828.24     1884.43    475.06 o 
  14   7  20      745.02      311.54    464.48 o 
  15   7  20    10735.52     9903.14    849.32 o 
   0   8  20      789.77     1033.57    301.97 o 
   1   8  20     5714.71     7235.58    277.82 o 
   2   8  20     8805.46     8621.73    320.30 o 
   3   8  20     8739.04     7801.99    323.37 o 
   4   8  20     3148.12     4284.44    256.04 o 
   5   8  20      944.08     1508.70    274.83 o 
   6   8  20     3403.14     3791.77    247.53 o 
   7   8  20      136.64      250.87    247.74 o 
   8   8  20     6635.42     6271.09    381.85 o 
   9   8  20     7567.79     9262.97    432.17 o 
  10   8  20     6938.99     7056.48    423.16 o 
  11   8  20     1382.21      477.64    312.41 o 
  12   8  20     9247.95     9492.31    555.62 o 
  13   8  20     8346.06     8849.53    645.98 o 
  14   8  20      244.85     1087.47    479.06 o 
  15   8  20      857.01     1353.89    607.24 o 
   1   9  20     2136.80     1478.36    194.27 o 
   2   9  20     3962.84     4498.96    246.41 o 
   3   9  20      386.62     2553.62    402.94 o 
   4   9  20     5778.37     5595.42    305.61 o 
   5   9  20     5172.16     5223.24    274.86 o 
   6   9  20     5096.01     5004.36    323.75 o 
   7   9  20      616.64      884.71    260.99 o 
   8   9  20      488.21       15.04    272.17 o 
   9   9  20     4973.52     5340.19    351.87 o 
  10   9  20     1490.70     2354.61    383.47 o 
  11   9  20     8290.95     8380.18    527.02 o 
  12   9  20       54.97     -194.28    434.08 o 
  13   9  20        7.10       49.30    459.53 o 
  14   9  20     3948.35     3972.26    537.58 o 
  15   9  20     6567.77     6988.27   1087.65 o 
   0  10  20    73680.05    71520.09   1670.70 o 
   1  10  20     6202.63     5575.03    253.16 o 
   2  10  20    16263.07    16551.38    403.39 o 
   3  10  20     6259.35     7286.84    353.10 o 
   4  10  20     1959.51     2023.94    233.18 o 
   5  10  20    11256.12    11233.04    349.28 o 
   6  10  20     7222.86     6659.93    367.95 o 
   7  10  20     1082.87      876.18    275.84 o 
   8  10  20    17852.23    16706.60    513.27 o 
   9  10  20     9840.57     8277.36    537.62 o 
  10  10  20     7195.89     6754.81    496.96 o 
  11  10  20     3974.96     3426.49    483.97 o 
  12  10  20     4815.04     4233.46    513.95 o 
  13  10  20    15604.54    15839.27    762.32 o 
  14  10  20     3766.28     3569.51    537.49 o 
   1  11  20    27918.30    27570.70    511.04 o 
   2  11  20     9755.29    10513.54    340.66 o 
   3  11  20    68092.11    69788.99   1021.49 o 
   4  11  20       43.65      -49.34    202.75 o 
   5  11  20     6938.00     8126.15    386.40 o 
   6  11  20      459.29      424.21    260.13 o 
   7  11  20      892.69      331.16    279.78 o 
   8  11  20     1620.62      943.56    376.98 o 
   9  11  20     6105.15     5938.13    442.26 o 
  10  11  20      939.61       85.22    315.17 o 
  11  11  20    21516.93    20103.81    796.19 o 
  12  11  20       87.50     -288.62    430.88 o 
  13  11  20       71.75     -509.03    461.37 o 
  14  11  20     1034.44     1058.82    604.08 o 
   0  12  20    31398.90    30114.66    702.36 o 
   1  12  20      642.01      233.42    217.30 o 
   2  12  20    16209.73    15019.91    385.57 o 
   3  12  20    10173.64    10994.18    349.72 o 
   4  12  20    12184.90    11736.45    419.80 o 
   5  12  20    11812.55    10678.42    424.37 o 
   6  12  20     2050.01     1236.28    287.36 o 
   7  12  20     4791.07     3611.16    331.64 o 
   8  12  20    13380.61    11436.45    552.65 o 
   9  12  20      588.54      377.08    340.58 o 
  10  12  20    16980.52    14775.27    706.57 o 
  11  12  20      185.55     -344.14    515.94 o 
  12  12  20      640.14       95.81    466.93 o 
  13  12  20      129.07     -307.47    471.61 o 
  14  12  20     2431.56     2194.26    644.77 o 
   1  13  20      540.37      750.80    228.21 o 
   2  13  20       95.12      242.96    211.06 o 
   3  13  20    13063.16    13857.60    389.99 o 
   4  13  20     1409.13     1319.01    272.65 o 
   5  13  20    41485.24    41964.79    808.73 o 
   6  13  20    14533.09    15992.81    508.19 o 
   7  13  20    64550.13    63733.11   1345.25 o 
   8  13  20     4920.08     4775.48    601.80 o 
   9  13  20    17757.28    14638.34    717.76 o 
  10  13  20      633.87     -190.25    579.11 o 
  11  13  20      734.96       50.68    463.64 o 
  12  13  20     1284.28      913.18    491.88 o 
  13  13  20     3921.65     3354.25    553.34 o 
   0  14  20     3313.51     3903.27    372.10 o 
   1  14  20     5995.70     5362.11    302.97 o 
   2  14  20     2083.40     2261.92    269.55 o 
   3  14  20      327.04      711.42    245.49 o 
   4  14  20      699.80      462.21    274.12 o 
   5  14  20     3885.91     4302.83    338.46 o 
   6  14  20    16284.34    17055.10    531.11 o 
   7  14  20     2684.13     3287.37    508.40 o 
   8  14  20    17256.71    16268.28    636.75 o 
   9  14  20      119.30     -440.91    525.29 o 
  10  14  20    10837.80     7883.13    645.36 o 
  11  14  20       44.99      -94.18    469.14 o 
  12  14  20     9067.74     8543.00    685.36 o 
  13  14  20       21.25     -896.34    587.30 o 
   1  15  20      214.70      204.11    248.13 o 
   2  15  20      503.33      801.96    272.07 o 
   3  15  20     1720.40      879.76    270.81 o 
   4  15  20      845.80      765.08    267.43 o 
   5  15  20    19472.59    19615.76    561.65 o 
   6  15  20      485.29     1856.30    473.77 o 
   7  15  20    32730.82    35192.68    798.52 o 
   8  15  20     2700.58     1933.07    615.76 o 
   9  15  20     3051.13     2972.10    511.04 o 
  10  15  20      211.93     -372.53    467.18 o 
  11  15  20     1695.63      830.88    507.77 o 
  12  15  20      118.28     -637.34    478.07 o 
   0  16  20    20908.94    21209.92   1336.36 o 
   1  16  20     1030.63     1317.41    313.72 o 
   2  16  20     4224.36     5205.66    428.25 o 
   3  16  20     1025.09      663.38    319.39 o 
   4  16  20     3324.05     4802.01    360.50 o 
   5  16  20     2632.33     2555.69    315.87 o 
   6  16  20      705.63      797.48    293.85 o 
   7  16  20      653.53     1273.15    463.10 o 
   8  16  20     4982.32     4636.39    534.15 o 
   9  16  20      235.24     -869.23    463.63 o 
  10  16  20     1617.23     1596.63    507.79 o 
  11  16  20     1256.60      324.47    502.14 o 
   1  17  20    14210.22    15496.09    490.68 o 
   2  17  20     1495.18     1608.77    338.08 o 
   3  17  20     8451.98    10319.45    491.28 o 
   4  17  20     1664.97     1555.47    353.46 o 
   5  17  20    13251.91    15334.33    777.41 o 
   6  17  20     7332.33     7951.80    614.75 o 
   7  17  20    29102.99    30708.30    975.08 o 
   8  17  20     1873.82     1168.19    487.43 o 
   9  17  20      147.08      448.24    486.63 o 
  10  17  20      345.65     -605.71    488.88 o 
  11  17  20     3856.93     3430.69    568.58 o 
   0  18  20     7783.20    18464.10   1776.46 o 
   1  18  20    18018.84    20113.19    550.56 o 
   2  18  20      283.07     1567.73    358.59 o 
   3  18  20    16952.84    17964.33    580.57 o 
   4  18  20     3233.54     2493.33    366.05 o 
   5  18  20    24082.85    24858.81    784.74 o 
   6  18  20     1702.95     1702.61    474.32 o 
   7  18  20       50.67     -246.89    465.63 o 
   8  18  20      653.96      907.25    499.24 o 
   9  18  20    20225.05    18267.70    819.33 o 
  10  18  20      857.26     1454.49    528.61 o 
   1  19  20     6344.62     7818.39    497.79 o 
   2  19  20      300.96      867.54    353.96 o 
   3  19  20    29648.20    30360.40   1051.08 o 
   4  19  20      537.11      272.44    549.59 o 
   5  19  20    19747.13    18405.15    839.74 o 
   6  19  20      377.84     -394.87    514.22 o 
   7  19  20     6389.47     6415.51    587.22 o 
   8  19  20      224.74       30.73    491.99 o 
   9  19  20    12687.58    12167.42    751.95 o 
   0  20  20     4716.91     6528.09   1152.10 o 
   1  20  20     6598.68     6861.44    441.40 o 
   2  20  20     4268.41     4052.05    435.92 o 
   3  20  20     1955.69     2668.99    427.60 o 
   4  20  20     6980.37     8064.08    693.81 o 
   5  20  20     1705.65     1235.97    549.55 o 
   6  20  20     2978.63     2058.33    575.56 o 
   7  20  20     1737.64     1579.47    581.48 o 
   8  20  20      563.68      932.56    528.79 o 
   1  21  20     4542.41     4945.50    522.58 o 
   2  21  20       24.54      956.88    681.29 o 
   3  21  20    17508.70    19759.28   1224.78 o 
   4  21  20      714.37     1092.58    549.04 o 
   5  21  20    15135.38    15347.50   1213.77 o 
   6  21  20     1962.09     1304.53    589.46 o 
   7  21  20     9999.50     9439.34    775.15 o 
   0  22  20       30.93     1937.77   1171.62 o 
   1  22  20       86.27     3477.37    511.57 o 
   2  22  20     2578.87     5841.75    929.57 o 
   3  22  20     6002.33     9077.88   1187.81 o 
   4  22  20     3402.71     3291.70    590.96 o 
   5  22  20      385.43      731.12    607.51 o 
   1  23  20     2919.71     5598.47    553.15 o 
   2  23  20      291.43     4467.37   1000.61 o 
   3  23  20     1765.26     5030.09    959.05 o 
   1   1  21      262.76      184.43    136.30 o 
   2   1  21    55680.90    51139.48    916.77 o 
   3   1  21     1184.57     1014.67    163.66 o 
   4   1  21        0.87     -327.13    163.56 o 
   5   1  21    30687.99    34828.33    580.74 o 
   6   1  21    88797.83    89033.95   1238.92 o 
   7   1  21    24867.00    25926.48    447.33 o 
   8   1  21    13274.10    12492.94    355.78 o 
   9   1  21      360.91       71.32    208.60 o 
  10   1  21     3782.56     3619.07    291.99 o 
  11   1  21     1988.65     1971.52    333.93 o 
  12   1  21     3782.54     3456.26    349.92 o 
  13   1  21     2914.00     2570.02    405.94 o 
  14   1  21     6807.67     6589.69    480.43 o 
  15   1  21      481.56      463.43    566.47 o 
  16   1  21     3805.17     3978.74    655.42 o 
   0   2  21     7860.13     7663.37    423.23 o 
   1   2  21     5089.59     4408.04    236.05 o 
   2   2  21      197.73      673.50    152.96 o 
   3   2  21     5261.25     5451.23    248.28 o 
   4   2  21    43626.13    43582.55    672.14 o 
   5   2  21      833.94     1571.45    282.80 o 
   6   2  21     4810.57     4349.12    245.91 o 
   7   2  21    17407.00    17684.79    399.74 o 
   8   2  21     2583.96     2497.21    226.95 o 
   9   2  21      225.24        9.08    208.78 o 
  10   2  21      334.36      470.54    226.12 o 
  11   2  21     2871.68     2742.06    288.00 o 
  12   2  21     3253.55     2721.88    343.17 o 
  13   2  21     5007.91     4916.64    390.07 o 
  14   2  21     2143.57     2241.00    419.61 o 
  15   2  21     6384.40     6744.12    519.36 o 
   1   3  21    22951.28    22006.07    433.61 o 
   2   3  21     2384.92     2480.04    192.29 o 
   3   3  21    36051.25    35428.33    569.50 o 
   4   3  21    12082.48    11397.10    316.28 o 
   5   3  21    48016.31    48004.21    737.81 o 
   6   3  21    43307.91    43085.49    759.19 o 
   7   3  21     9234.91     9297.65    316.93 o 
   8   3  21     9433.00     9955.34    333.84 o 
   9   3  21     1287.34     1001.07    219.99 o 
  10   3  21    15251.95    16946.59    426.59 o 
  11   3  21    11723.87    12018.63    441.82 o 
  12   3  21      825.00     1646.01    308.71 o 
  13   3  21     3479.75     3056.08    403.90 o 
  14   3  21     3843.65     3893.58    365.25 o 
  15   3  21     7927.50     8656.76    507.03 o 
   0   4  21      158.22     1562.76    223.18 o 
   1   4  21     4774.87     4579.95    247.90 o 
   2   4  21     3758.23     4245.85    251.72 o 
   3   4  21    39075.13    35541.37    620.82 o 
   4   4  21       12.25      -44.03    171.56 o 
   5   4  21    41106.08    40395.05    716.51 o 
   6   4  21     9475.61     7757.28    344.45 o 
   7   4  21     5258.26     4644.67    248.08 o 
   8   4  21     1063.87      934.93    200.57 o 
   9   4  21     5809.49     5795.98    306.89 o 
  10   4  21     2665.46     3517.83    303.60 o 
  11   4  21     8939.89     8971.56    413.45 o 
  12   4  21     9575.55     8897.43    432.31 o 
  13   4  21     7624.98     7318.66    422.79 o 
  14   4  21     1496.05     1113.99    369.10 o 
  15   4  21     1389.11      834.57    490.55 o 
   1   5  21     2516.06     2810.73    255.13 o 
   2   5  21    17223.19    16208.77    389.95 o 
   3   5  21       32.58      824.88    189.19 o 
   4   5  21    14283.09    13325.43    414.57 o 
   5   5  21    23477.93    23927.15    556.99 o 
   6   5  21     7049.03     6060.13    305.56 o 
   7   5  21    11249.81    10983.12    314.58 o 
   8   5  21      423.48      132.28    210.89 o 
   9   5  21     4425.40     4363.57    301.43 o 
  10   5  21    18699.05    19005.65    505.20 o 
  11   5  21     1137.87     1336.93    295.22 o 
  12   5  21     4927.22     4756.62    353.38 o 
  13   5  21     7311.65     6575.81    393.32 o 
  14   5  21     6198.07     5690.90    428.40 o 
  15   5  21     2686.85     2634.42    541.20 o 
   0   6  21   109070.26   107179.34   2032.52 o 
   1   6  21    14023.29    13207.16    355.88 o 
   2   6  21    19171.69    17823.27    410.01 o 
   3   6  21    33133.96    31926.56    583.19 o 
   4   6  21     7959.57     6588.81    349.87 o 
   5   6  21    18811.40    18087.42    442.16 o 
   6   6  21      286.24      122.83    198.88 o 
   7   6  21      657.33      115.16    211.52 o 
   8   6  21    31431.17    29794.67    571.25 o 
   9   6  21       69.90      600.72    278.81 o 
  10   6  21    23390.69    23625.22    559.32 o 
  11   6  21    17261.68    16984.01    509.11 o 
  12   6  21      473.00      338.60    304.55 o 
  13   6  21    16592.78    17850.13    595.03 o 
  14   6  21       42.38     -198.26    462.73 o 
  15   6  21     8111.16     7864.76    802.93 o 
   1   7  21      748.01      899.36    175.04 o 
   2   7  21      635.43      417.35    191.86 o 
   3   7  21      111.94       19.81    214.94 o 
   4   7  21     3613.84     4626.59    502.65 o 
   5   7  21      838.74     1580.02    222.17 o 
   6   7  21     2131.26     2954.58    234.90 o 
   7   7  21      941.64     2096.07    234.47 o 
   8   7  21       20.42      246.62    270.51 o 
   9   7  21     2490.33     2504.94    309.95 o 
  10   7  21     1915.48     1974.87    319.47 o 
  11   7  21     1720.09     2502.40    343.74 o 
  12   7  21        3.65     -317.90    320.82 o 
  13   7  21       40.79      361.13    358.48 o 
  14   7  21      249.71      179.01    468.21 o 
  15   7  21       36.43        4.32    585.94 o 
   0   8  21    49529.16    49441.56   1072.47 o 
   1   8  21     1026.64      989.12    186.60 o 
   2   8  21    18299.31    17503.01    418.00 o 
   3   8  21    15265.42    15811.65    408.40 o 
   4   8  21     3070.53     2466.92    232.31 o 
   5   8  21    19060.07    17530.88    610.52 o 
   6   8  21     2323.78     2179.10    230.73 o 
   7   8  21     9156.21     8679.14    404.96 o 
   8   8  21    34626.10    35383.36    735.52 o 
   9   8  21      159.29       64.86    284.98 o 
  10   8  21    25574.10    25366.99    642.66 o 
  11   8  21    11583.10    11500.59    500.61 o 
  12   8  21     6101.21     6228.71    551.83 o 
  13   8  21    17895.47    17025.64    766.86 o 
  14   8  21     9439.49     9960.18    741.48 o 
  15   8  21     9649.23     8313.01    838.07 o 
   1   9  21     2866.78     2609.93    212.04 o 
   2   9  21    20247.69    19943.00    510.89 o 
   3   9  21     5474.05     5281.39    309.46 o 
   4   9  21    38365.02    38815.68    700.51 o 
   5   9  21    18146.64    17434.72    414.79 o 
   6   9  21    15724.47    16223.68    477.27 o 
   7   9  21    19941.05    19394.13    531.38 o 
   8   9  21     2974.44     2748.71    314.98 o 
   9   9  21     2214.95     1428.03    315.69 o 
  10   9  21    18593.61    17525.49    558.10 o 
  11   9  21     3692.18     3837.78    429.93 o 
  12   9  21     1579.20     1167.35    464.22 o 
  13   9  21     4439.03     4203.01    539.15 o 
  14   9  21     5320.08     5936.81   1367.22 o 
   0  10  21     1964.76     2373.89    303.65 o 
   1  10  21     1986.08     2099.92    216.08 o 
   2  10  21      219.38      385.62    196.33 o 
   3  10  21     6012.44     5318.09    352.73 o 
   4  10  21      500.43      701.99    229.19 o 
   5  10  21    10998.72    11766.55    367.57 o 
   6  10  21      446.68      243.25    265.34 o 
   7  10  21     5206.52     4587.05    332.81 o 
   8  10  21      306.23     -446.87    280.32 o 
   9  10  21     3755.65     3347.45    348.09 o 
  10  10  21     1034.77      710.02    372.66 o 
  11  10  21      749.13      422.32    363.20 o 
  12  10  21     1785.95     1654.96    471.42 o 
  13  10  21     2388.84     2963.68    516.15 o 
  14  10  21      381.33      478.76    594.22 o 
   1  11  21    14127.11    13554.15    343.05 o 
   2  11  21     7671.27     8120.57    317.25 o 
   3  11  21     9561.34    10410.91    376.42 o 
   4  11  21    13701.53    14343.12    422.40 o 
   5  11  21    19517.57    18690.45    505.41 o 
   6  11  21    32491.42    31696.17    681.28 o 
   7  11  21     7303.55     6462.46    384.18 o 
   8  11  21     3481.59     1969.90    324.55 o 
   9  11  21     7309.78     6709.23    493.47 o 
  10  11  21     2789.90     2308.42    471.49 o 
  11  11  21     6009.96     6036.07    608.28 o 
  12  11  21       89.88     -501.69    458.04 o 
  13  11  21     1064.64     1140.50    492.00 o 
  14  11  21     3050.03     2461.98    653.07 o 
   0  12  21    12871.87    12432.40    521.78 o 
   1  12  21      527.51      834.17    204.36 o 
   2  12  21        5.34       -5.98    209.15 o 
   3  12  21      659.00     1379.29    244.08 o 
   4  12  21     7367.42     7614.28    385.53 o 
   5  12  21      566.66     1011.96    283.23 o 
   6  12  21       47.82      105.48    282.49 o 
   7  12  21        4.65     -388.60    324.93 o 
   8  12  21     2865.92     2674.68    390.24 o 
   9  12  21      132.80      -82.56    508.66 o 
  10  12  21      622.82      201.13    444.56 o 
  11  12  21      286.97     -282.57    456.93 o 
  12  12  21     1368.54     1335.53    495.78 o 
  13  12  21      325.49      315.30    495.92 o 
   1  13  21      128.97      262.30    229.68 o 
   2  13  21    22446.23    20872.88    462.03 o 
   3  13  21     1100.65     1167.58    250.40 o 
   4  13  21     5441.66     6245.97    366.49 o 
   5  13  21     1071.73     2417.31    310.13 o 
   6  13  21    33493.16    34924.13    773.71 o 
   7  13  21     7890.98    10244.16    559.37 o 
   8  13  21     4214.96     4294.43    708.67 o 
   9  13  21       51.47     -317.35    523.60 o 
  10  13  21    12087.21     9911.45    656.33 o 
  11  13  21     2138.30      854.95    480.40 o 
  12  13  21     7704.87     7651.14    628.72 o 
  13  13  21     1635.83      747.93    621.99 o 
   0  14  21      904.28     1372.08    540.93 o 
   1  14  21     1489.19     1741.86    258.56 o 
   2  14  21     1185.55     1337.60    293.46 o 
   3  14  21     9263.88     8886.82    374.73 o 
   4  14  21      113.77      127.50    282.89 o 
   5  14  21     1333.68     1828.81    316.55 o 
   6  14  21     1217.74     1977.21    336.45 o 
   7  14  21     4637.09     4904.78    508.85 o 
   8  14  21      968.25      367.60    361.75 o 
   9  14  21      530.59       56.22    538.97 o 
  10  14  21      183.39     -553.94    453.88 o 
  11  14  21      883.96     -405.74    477.14 o 
  12  14  21     3136.17     2679.98    536.58 o 
   1  15  21     4928.66     4413.16    351.11 o 
   2  15  21     9755.97     9398.08    446.27 o
[truncated: 125,502 more chars]
